# Supplementary material for: Understanding Gene Sequence Variation in the Context of Transcription Regulation in Yeast
Source: PLoS Genet. 2010 Jan 8;6(1):e1000800. doi: 10.1371/journal.pgen.1000800 (PMC2794365; doi:10.1371/journal.pgen.1000800)
Supplement: Table S1 — A full report of all identified modules. (0.48 MB XLS) [file pgen.1000800.s002.xls]

## Sheet: readme
Understanding gene sequence variation in the context of transcription regulation in yeast
Irit Gat-Viks, Renana Meller, Martin Kupiec, Ron Shamir.
A full report of all identified modules
* Column A - the module ID.
* Column B -provides indication on the type of information in the relevant row: general information on the module, information on its linkae interval, features withing the linkage interval, the module's regulatory signatures and target genes. If the linked gene resides within or nearby the linkage interval, it is denoted cis-gene and was not considered as target gene.
* The particular information in each row/column is specified by comments in the 'ReL modules' worksheet, module 1.
* The telomere modules, which were excluded from our analysis, appear in a separate worksheet

## Sheet: ReL modules
1	module	3.47162	8	2
1	linkage_interval	chromosome	2
1	linkage_interval	start position	352257
1	linkage_interval	end position	376872
1	features	YBR057C	Verified	NUM2	SPOT8	2	352191	353291	C	Cytoplasmic protein essential for meiotic DNA replication and sporulation; interacts with Orc2p, which is a component of the origin recognition complex	SCRG_02910	331 I->T
1	features	YBR058C	Verified	UBP14	GID6	2	353670	356015	C	Ubiquitin-specific protease that specifically disassembles unanchored ubiquitin chains; involved in fructose-1,6-bisphosphatase (Fbp1p) degradation; similar to human isopeptidase T	SCRG_02909	61 I->T; 131 S->L
1	features	YBR058C-A	Verified	TSC3		2	356322	356564	C	Protein that stimulates the activity of serine palmitoyltransferase (Lcb1p, Lcb2p) several-fold; involved in sphingolipid biosynthesis	SCRG_02908	exact match
1	features	YBR059C	Verified	AKL1		2	356859	360185	C	Ser-Thr protein kinase, member (with Ark1p and Prk1p) of the Ark kinase family; involved in endocytosis and actin cytoskeleton organization	SCRG_02907	176 S->P; 414 L->F; 997 S->P
1	features	YBR060C	Verified	ORC2	SIR5|RRR1	2	360650	362512	C	Subunit of the origin recognition complex, which directs DNA replication by binding to replication origins and is also involved in transcriptional silencing; may be phosphorylated by Cdc28p	SCRG_02906	54 G->D; 145 V->I
1	features	YBR061C	Verified	TRM7		2	364785	365717	C	2'-O-ribose methyltransferase, methylates the 2'-O-ribose of nucleotides at positions 32 and 34 of the tRNA anticodon loop	SCRG_02905	exact match
1	features	YBR062C	Uncharacterized			2	365974	366598	C	Hypothetical protein	SCRG_02904	66 M->L; 158 G->S
1	features	YBR063C	Uncharacterized			2	366968	368182	C	Putative protein of unknown function; YBR063C is not an essential gene	SCRG_02903	31 S->N; 34 T->N; 45 A->V; 128 I->T; 137 D->E; 195 G->D; 200 Y->H; 228 N->G; 329 E->K
1	features	YBR064W	Dubious			2	367761	368189	W	Dubious open reading frame unlikely to encode a protein; partially overlaps the uncharacterized ORF YBR063C	SCRG_02903	different direction
1	features	YBR065C	Verified	ECM2	SLT11	2	368582	369676	C	Pre-mRNA splicing factor, facilitates the cooperative formation of U2/U6 helix II in association with stem II in the spliceosome, function may be regulated by Slu7p	SCRG_02902	8 P->S; 350 D->A
1	features	YBR066C	Verified	NRG2		2	370035	370697	C	Transcriptional repressor that mediates glucose repression and negatively regulates filamentous growth; has similarity to Nrg1p	SCRG_02901	exact match
1	features	YBR067C	Verified	TIP1		2	372100	372732	C	Major cell wall mannoprotein with possible lipase activity; transcription is induced by heat- and cold-shock; member of the Srp1p/Tip1p family of serine-alanine-rich proteins	SCRG_02900	123-129 gap
1	features	YBR068C	Verified	BAP2		2	373858	375687	C	High-affinity leucine permease, functions as a branched-chain amino acid permease involved in the uptake of leucine, isoleucine and valine; contains 12 predicted transmembrane domains	SCRG_02899	130 I->V; 139 E->V; 203 G->W
1	features	YBR069C	Verified	TAT1	VAP1	2	376571	378430	C	Amino acid transport protein for valine, leucine, isoleucine, and tyrosine, low-affinity tryptophan and histidine transporter; overexpression confers FK506 resistance	SCRG_02898	205 V->A; 220 I->V; 271 H->R
1	regulatory_signatures	ygl023c	4.62538	PIB2
1	regulatory_signatures	ygl237c	2.31788	HAP2
1	target_genes	YNL261W	16	Verified	ORC5		14	155101	156540	W	Subunit of the origin recognition complex, which directs DNA replication by binding to replication origins and is also involved in transcriptional silencing
1	target_genes	YPL126W	16	Verified	NAN1	UTP17	16	310209	312899	W	U3 snoRNP protein, component of the small (ribosomal) subunit (SSU) processosome containing U3 snoRNA; required for the biogenesis of18S rRNA
1	target_genes	YGL111W	16	Verified	NSA1		7	299981	301372	W	Constituent of 66S pre-ribosomal particles, involved in 60S ribosomal subunit biogenesis
1	target_genes	YJR041C	16	Verified	URB2	NPA2	10	510232	513756	C	Nucleolar protein required for normal metabolism of the rRNA primary transcript, proposed to be involved in ribosome biogenesis
1	target_genes	YLR197W	16	Verified	SIK1	NOP56	12	546099	547613	W	Essential evolutionarily-conserved nucleolar protein component of the box C/D snoRNP complexes that direct 2'-O-methylation of pre-rRNA during its maturation; overexpression causes spindle orientation defects
1	target_genes	YKR025W	16	Verified	RPC37		11	487413	488261	W	RNA polymerase III subunit C37
1	target_genes	YJL050W	16	Verified	MTR4	DOB1	10	342517	345738	W	Dead-box family ATP dependent helicase required for mRNA export from the nucleus; co-factor of the exosome complex, required for 3' end formation of 5.8S rRNA
1	target_genes	YHR068W	16	Verified	DYS1		8	232135	233298	W	Deoxyhypusine synthase, catalyzes formation of deoxyhypusine, the first step in hypusine biosynthesis; triggers posttranslational hypusination of translation elongation factor eIF-5A and regulates its intracellular levels; tetrameric
1	target_genes	YNL247W	16	Verified			14	182876	185179	W	Essential protein of unknown function; may interact with ribosomes, based on co-purification experiments
1	target_genes	YLR384C	16	Verified	IKI3	TOT1|ELP1	12	888851	892900	C	Subunit of Elongator complex, which is required for modification of wobble nucleosides in tRNA; maintains structural integrity of Elongator; homolog of human IKAP, mutations in which cause familial dysautonomia (FD)
1	target_genes	YNL132W	16	Verified	KRE33		14	375323	378493	W	Essential protein of unknown function; heterozygous mutant shows haploinsufficiency in K1 killer toxin resistance
1	target_genes	YLL008W	16	Verified	DRS1		12	131728	133986	W	Nucleolar DEAD-box protein required for ribosome assembly and function, including synthesis of 60S ribosomal subunits; constituent of 66S pre-ribosomal particles
1	target_genes	YOR207C	16	Verified	RET1	RPC128|RPC2|PDS2	15	730009	733458	C	Second-largest subunit of RNA polymerase III, which is responsible for the transcription of tRNA and 5S RNA genes, and other low molecular weight RNAs
1	target_genes	YDR465C	14	Verified	RMT2		4	1393328	1394566	C	Arginine methyltransferase; ribosomal protein L12 is a substrate
1	target_genes	YPL207W	14	Verified	TYW1		16	159908	162340	W	Protein required for the synthesis of wybutosine, a modified guanosine found at the 3'-position adjacent to the anticodon of phenylalanine tRNA which supports reading frame maintenance by stabilizing codon-anticodon interactions
1	target_genes	YDR097C	14	Verified	MSH6	PMS3	4	640106	643834	C	Protein required for mismatch repair in mitosis and meiosis, forms a complex with Msh2p to repair both single-base & insertion-deletion mispairs; potentially phosphorylated by Cdc28p
1	target_genes	YLR017W	14	Verified	MEU1		12	177607	178620	W	Methylthioadenosine phosphorylase (MTAP), catalyzes the initial step in the methionine salvage pathway; affects polyamine biosynthesis through regulation of ornithine decarboxylase (Spe1p) activity; regulates ADH2 gene expression
1	target_genes	YHR170W	14	Verified	NMD3	SRC5	8	443829	445385	W	Protein involved in nuclear export of the large ribosomal subunit; acts as a Crm1p-dependent adapter protein for export of nascent ribosomal subunits through the nuclear pore complex
1	target_genes	YNL291C	14	Verified	MID1		14	84169	85815	C	N-glycosylated integral membrane protein of the ER membrane and plasma membrane, functions as a stretch-activated Ca2+-permeable cation channel required for Ca2+ influx stimulated by pheromone; interacts with Cch1p; forms an oligomer
1	target_genes	YER025W	14	Verified	GCD11	SUI4	5	205250	206833	W	Gamma subunit of the translation initiation factor eIF2, involved in the identification of the start codon; binds GTP when forming the ternary complex with GTP and tRNAi-Met
1	target_genes	YMR290C	14	Verified	HAS1		13	850073	851590	C	ATP-dependent RNA helicase; localizes to both the nuclear periphery and nucleolus; highly enriched in nuclear pore complex fractions; constituent of 66S pre-ribosomal particles
1	target_genes	YLR106C	14	Verified	MDN1	REA1	12	349007	363739	C	Huge dynein-related AAA-type ATPase (midasin), forms extended pre-60S particle with the Rix1 complex (Rix1p-Ipi1p-Ipi3p), may mediate ATP-dependent remodeling of 60S subunits and subsequent export from nucleoplasm to cytoplasm
1	target_genes	YBL024W	12	Verified	NCL1	TRM4	2	172537	174591	W	S-adenosyl-L-methionine-dependent tRNA: m5C-methyltransferase, methylates cytosine to m5C at several positions in tRNAs and intron-containing pre-tRNAs; similar to Nop2p and human proliferation associated nucleolar protein p120
1	target_genes	YOR046C	12	Verified	DBP5	RAT8	15	414460	415908	C	Cytoplasmic ATP-dependent RNA helicase of the DEAD-box family involved in mRNA export from the nucleus; involved in translation termination
1	target_genes	YBR186W	12	Verified	PCH2		2	600548	602355	W	Nucleolar component of the pachytene checkpoint, which prevents chromosome segregation when recombination and chromosome synapsis are defective; also represses meiotic interhomolog recombination in the rDNA
1	target_genes	YNR067C	10	Verified	DSE4	ENG1	14	755746	759099	C	Daughter cell-specific secreted protein with similarity to glucanases, degrades cell wall from the daughter side causing daughter to separate from mother
1	target_genes	YNL255C	10	Verified	GIS2		14	167330	167791	C	Protein with seven cysteine-rich CCHC zinc-finger motifs, similar to human CNBP, proposed to be involved in the RAS/cAMP signaling pathway
1	target_genes	YKR059W	10	Verified	TIF1		11	554629	555816	W	Translation initiation factor eIF4A, identical to Tif2p; DEA(D/H)-box RNA helicase that couples ATPase activity to RNA binding and unwinding; forms a dumbbell structure of two compact domains connected by a linker; interacts with eIF4G
1	target_genes	YKL143W	10	Verified	LTV1	YKL2	11	176786	178177	W	Component of the GSE complex, which is required for proper sorting of amino acid permease Gap1p; required for ribosomal small subunit export from nucleus; required for growth at low temperature
1	target_genes	YGR264C	10	Verified	MES1	MESI	7	1019604	1021859	C	Methionyl-tRNA synthetase, forms a complex with glutamyl-tRNA synthetase (Gus1p) and Arc1p, which increases the catalytic efficiency of both tRNA synthetases; also has a role in nuclear export of tRNAs
1	target_genes	YHR187W	10	Verified	IKI1	HAP2|ELP5|TOT5	8	480990	481919	W	Subunit of Elongator complex, which is required for modification of wobble nucleosides in tRNA; iki1 mutations confer resistance to the K. lactis toxin zymocin
1	target_genes	YLR146C	10	Verified	SPE4		12	432824	433726	C	Spermine synthase, required for the biosynthesis of spermine and also involved in biosynthesis of pantothenic acid
1	cis_gene	YBR069C	16	Verified	TAT1	VAP1	2	376571	378430	C	Amino acid transport protein for valine, leucine, isoleucine, and tyrosine, low-affinity tryptophan and histidine transporter; overexpression confers FK506 resistance
1	cis_gene	YBR065C	16	Verified	ECM2	SLT11	2	368582	369676	C	Pre-mRNA splicing factor, facilitates the cooperative formation of U2/U6 helix II in association with stem II in the spliceosome, function may be regulated by Slu7p
1	cis_gene	YBR083W	10	Verified	TEC1	ROC1	2	409163	410623	W	Transcription factor required for full Ty1 epxression, Ty1-mediated gene activation, and haploid invasive and diploid pseudohyphal growth; TEA/ATTS DNA-binding domain family member
1	cis_gene	YBR067C	16	Verified	TIP1		2	372100	372732	C	Major cell wall mannoprotein with possible lipase activity; transcription is induced by heat- and cold-shock; member of the Srp1p/Tip1p family of serine-alanine-rich proteins
2	module	5.49255	69	7
2	linkage_interval	chromosome	2
2	linkage_interval	start position	489202
2	linkage_interval	end position	697894
2	features	YBR126C	Verified	TPS1	TSS1|GLC6|GGS1|FDP1|CIF1|BYP1	2	488899	490386	C	Synthase subunit of trehalose-6-phosphate synthase/phosphatase complex, which synthesizes the storage carbohydrate trehalose; also found in a monomeric form; expression is induced by the stress response and repressed by the Ras-cAMP pathway	SCRG_02842	exact match
2	features	YBR126W-A	Dubious			2	490844	491050	W	Dubious ORF unlikely to encode a protein, based on available experimental and comparative sequence data; partially overlaps the dubious ORF YBR126W-B; identified by gene-trapping, microarray analysis, and genome-wide homology searches	SCRG_04650	low identity protein alignment
2	features	YBR126W-B	Dubious			2	490921	491064	W	Identified by SAGE	SCRG_03266	low identity protein alignment
2	features	YBR127C	Verified	VMA2	ATPSV|VAT2	2	491263	492816	C	Subunit B of the eight-subunit V1 peripheral membrane domain of the vacuolar H+-ATPase (V-ATPase), an electrogenic proton pump found throughout the endomembrane system; contains nucleotide binding sites; also detected in the cytoplasm	SCRG_02841	exact match
2	features	YBR128C	Verified	ATG14	APG14|CVT12	2	493075	494109	C	Subunit of an autophagy-specific phosphatidylinositol 3-kinase complex (with Vps34p, Vps15p, and Vps30p) required for organization of a pre-autophagosomal structure; ATG14 transcription is activated by Gln3p during nitrogen starvation	SCRG_02840	exact match
2	features	YBR129C	Verified	OPY1		2	494347	495333	C	Protein of unknown function, overproduction blocks cell cycle arrest in the presence of mating pheromone; the authentic, non-tagged protein is detected in highly purified mitochondria in high-throughput studies	SCRG_02839	exact match
2	features	YBR130C	Verified	SHE3		2	495586	496863	C	Protein that acts as an adaptor between Myo4p and the She2p-mRNA complex; part of the mRNA localization machinery that restricts accumulation of certain proteins to the bud; also required for cortical ER inheritance	SCRG_02838	415 G->R
2	features	YBR131W	Verified	CCZ1	CVT16	2	497157	499271	W	Protein involved in vacuolar assembly, essential for autophagy and the cytoplasm-to-vacuole pathway	SCRG_02837	396 A->T; 512 V->A; 576 T->N; 629 D->E; 678 S->R; 702 R->G
2	features	YBR131C-A	Dubious			2	497644	497733	C	Dubious ORF unlikely to encode a protein, based on available experimental and comparative sequence data; partially overlaps the verified ORF YBR131W. Identified by gene-trapping, microarray analysis, and genome-wide homology searches	SCRG_02837	different direction
2	features	YBR132C	Verified	AGP2		2	499646	501436	C	High affinity polyamine permease, preferentially uses spermidine over putrescine; expression is down-regulated by osmotic stress; plasma membrane carnitine transporter, also functions as a low-affinity amino acid permease	SCRG_02836	81 F->S; 167 V->L; 555 I->V
2	features	YBR133C	Verified	HSL7		2	501798	504281	C	Protein arginine N-methyltransferase that exhibits septin and Hsl1p-dependent bud neck localization and periodic Hsl1p-dependent phosphorylation; required along with Hsl1p for bud neck recruitment, phosphorylation, and degradation of Swe1p	SCRG_02835	326 D->E; 554 V->A; 666 D->N
2	features	YBR134W	Dubious			2	504237	504638	W	Dubious open reading frame, unlikely to encode a functional protein; based on available experimental and comparative sequence data	SCRG_02835	different direction
2	features	YBR135W	Verified	CKS1		2	504848	505300	W	Subunit of the Cdc28 protein kinase, required for mitotic proteolysis, may also be involved in the proteolysis of the G1 cyclins	SCRG_02834	124-132 gap
2	features	YBR136W	Verified	MEC1	SAD3|ESR1	2	505662	512768	W	Genome integrity checkpoint protein and PI kinase superfamily member; signal transducer required for cell cycle arrest and transcriptional responses prompted by damaged or unreplicated DNA; monitors and participates in meiotic recombination	SCRG_02833	209 T->A; 233 A->P; 518 I->V; 863 N->S; 1524 K->E; 2167 V->A
2	features	YBR137W	Uncharacterized			2	513038	513577	W	Protein of unknown function; localized to the cytoplasm; binds to Replication Protein A (RPA); YBR137W is not an essential gene	SCRG_02832	110 S->G
2	features	YBR138C	Uncharacterized		HDR1	2	513756	515330	C	Cytoplasmic protein of unknown function, potentially phosphorylated by Cdc28p; YBR138C is not an essential gene	SCRG_02831	7 Q->H; 96 N->T; 122 C->L; 290 R->K; 448 I->T
2	features	YBR139W	Verified			2	515658	517184	W	Putative serine type carboxypeptidase with a role in phytochelatin synthesis; green fluorescent protein (GFP)-fusion protein localizes to the vacuole; expression induced by nitrogen limitation in a GLN3, GAT1-independent manner	SCRG_02830	70 V->M; 72 T->K; 227 Q->R; 497 A->G
2	features	YBR140C	Verified	IRA1	PPD1|GLC1	2	517344	526622	C	GTPase-activating protein that negatively regulates RAS by converting it from the GTP- to the GDP-bound inactive form, required for reducing cAMP levels under nutrient limiting conditions, mediates membrane association of adenylate cyclase	SCRG_02829	6 P->L; 12 F->S; 657 R->K; 897 T->A; 1260 L->F; 1328 E->Q; 1684 I->M; 1686 D->E; 1839 N->S; 1936 N->D; 1986 N->D; 2022 S->L; 2031 A->V; 2097 I->V; 2113 T->A; 2161 R->H; 2321 Y->D; 3000 F->L
2	features	YBR141C	Uncharacterized			2	527019	528032	C	Putative protein of unknown function; green fluorescent protein (GFP)-fusion protein localizes to the nucleolus; YBR141C is not an essential gene	SCRG_02828	171 C->R; 174 A->V; 175 V->M; 196 N->K; 312 S->P
2	features	YBR141W-A	Dubious			2	527161	527256	W	Dubious ORF unlikely to encode a protein, based on available experimental and comparative sequence data; overlaps the uncharacterized ORF YBR141C; identified by gene-trapping, microarray analysis, and genome-wide homology searching	SCRG_02828	different direction
2	features	YBR142W	Verified	MAK5		2	528311	530632	W	Essential nucleolar protein, putative DEAD-box RNA helicase required for maintenance of M1 dsRNA virus; involved in biogenesis of large (60S) ribosomal subunits	SCRG_02827	51 G->A; 140-144 gap; 239 Q->R; 328 N->D; 575 S->C; 613 S->P
2	features	YBR143C	Verified	SUP45	SUP47|SUP1|SAL4	2	530863	532176	C	Polypeptide release factor involved in translation termination; mutant form acts as a recessive omnipotent suppressor	SCRG_02826	exact match
2	features	YBR144C	Dubious			2	533229	533543	C	Dubious open reading frame unlikely to encode a protein, based on available experimental and comparative sequence data; YBR144C is not an essential gene	SCRG_02251	different direction
2	features	YBR145W	Verified	ADH5		2	533756	534811	W	Alcohol dehydrogenase isoenzyme V; involved in ethanol production	SCRG_02825	exact match
2	features	YBR146W	Verified	MRPS9		2	535254	536090	W	Mitochondrial ribosomal protein of the small subunit	SCRG_02824	97 K->R
2	features	YBR147W	Uncharacterized			2	536569	537459	W	Putative protein of unknown function; the authentic, non-tagged protein is detected in highly purified mitochondria in high-throughput studies; null mutant displays fluconazole resistance	SCRG_02823	51 V->A; 115 P->S; 155 T->R
2	features	YBR148W	Verified	YSW1		2	537870	539699	W	Protein expressed specifically in spores	SCRG_02822	in-frame stop codon
2	features	YBR149W	Verified	ARA1		2	539981	541015	W	NADP+ dependent arabinose dehydrogenase, involved in carbohydrate metabolism; purified as homodimer; naturally occurs with a N-terminus degradation product	SCRG_02821	104 V->I
2	features	YBR150C	Verified	TBS1		2	541203	544487	C	Putative protein of unknown function; the authentic, non-tagged protein is detected in highly purified mitochondria in high-throughput studies	SCRG_02820	7 I->F; 12 G->E; 66 P->S; 166 R->K; 399 S->P; 663 E->D; 671 D->E; 962-963 gap; 969 S->T; 971 I->T; 972 N->T; 974 N->Y; 977-983 gap; 991 N->K; 997-1009 gap
2	features	YBR151W	Verified	APD1		2	545022	545972	W	Protein of unknown function, required for normal localization of actin patches and for normal tolerance of sodium ions and hydrogen peroxide; localizes to both cytoplasm and nucleus	SCRG_02819	exact match
2	features	YBR152W	Verified	SPP381		2	546370	547245	W	mRNA splicing factor, component of U4/U6.U5 tri-snRNP; interacts genetically and physically with Prp38p	SCRG_02818	122 A->T; 172 L->M
2	features	YBR153W	Verified	RIB7		2	547454	548188	W	Diaminohydroxyphoshoribosylaminopyrimidine deaminase; catalyzes the second step of the riboflavin biosynthesis pathway	SCRG_02817	46 R->K; 53 T->I; 58 E->D; 201 I->L
2	features	YBR154C	Verified	RPB5		2	548356	549003	C	RNA polymerase subunit ABC27, common to RNA polymerases I, II, and III; contacts DNA and affects transactivation	SCRG_02816	exact match
2	features	YBR155W	Verified	CNS1		2	549765	550922	W	TPR-containing co-chaperone; binds both Hsp82p (Hsp90) and Ssa1p (Hsp70) and stimulates the ATPase activity of SSA1, ts mutants reduce Hsp82p function while over expression suppresses the phenotypes of an HSP82 ts allele and a cpr7 deletion	SCRG_02815	187 P->Q
2	features	YBR156C	Verified	SLI15		2	551098	553194	C	Subunit of the Ipl1p-Sli15p-Bir1p complex that regulates kinetochore-microtubule attachments, activation of the spindle tension checkpoint, and mitotic spindle disassembly; regulates the activity and localization of the Ipl1p aurora kinase	SCRG_02814	158 E->D; 173 V->I; 265 V->A; 698 S->P
2	features	YBR157C	Verified	ICS2		2	553537	554304	C	Protein of unknown function; null mutation does not confer any obvious defects in growth, spore germination, viability, or carbohydrate utilization	SCRG_02813	153 N->D
2	features	YBR158W	Verified	AMN1	CST13|ICS4	2	556543	558192	W	Protein required for daughter cell separation, multiple mitotic checkpoints, and chromosome stability; contains 12 degenerate leucine-rich repeat motifs; expression is induced by the Mitotic Exit Network (MEN)	SCRG_02812	226 R->Q; 233 H->R; 368 V->D
2	features	YBR159W	Verified			2	558679	559722	W	Microsomal beta-keto-reductase; contains oleate response element (ORE) sequence in the promoter region; mutants exhibit reduced VLCFA synthesis, accumulate high levels of dihydrosphingosine, phytosphingosine and medium-chain ceramides	SCRG_02811	61 T->S; 66 A->V; 168 N->D; 232 G->S
2	features	YBR160W	Verified	CDC28	SRM5|HSL5|CDK1	2	560072	560968	W	Catalytic subunit of the main cell cycle cyclin-dependent kinase (CDK); alternately associates with G1 cyclins (CLNs) and G2/M cyclins (CLBs) which direct the CDK to specific substrates	SCRG_02810	exact match
2	features	YBR161W	Verified	CSH1		2	561629	562759	W	Probable catalytic subunit of a mannosylinositol phosphorylceramide (MIPC) synthase, forms a complex with probable regulatory subunit Csg2p; function in sphingolipid biosynthesis is overlapping with that of Sur1p	SCRG_02809	exact match
2	features	YBR162C	Verified	TOS1		2	563198	564565	C	Covalently-bound cell wall protein of unknown function; identified as a cell cycle regulated SBF target gene; deletion mutants are highly resistant to treatment with beta-1,3-glucanase; has sequence similarity to YJL171C	SCRG_02808	7 M->I; 177 D->A
2	features	YBR162W-A	Verified	YSY6		2	565226	565423	W	Protein whose expression suppresses a secretory pathway mutation in E. coli; has similarity to the mammalian RAMP4 protein involved in secretion	SCRG_02807	7 R->K
2	features	YBR163W	Verified	DEM1		2	565718	567475	W	Protein of unknown function, shows similarity to RNA-processing protein Pta1p	SCRG_02806	5 A->T; 10 Y->H; 277 R->K; 369 Q->K; 425 T->A; 515 P->T
2	features	YBR164C	Verified	ARL1	DLP2	2	567870	568421	C	Soluble GTPase with a role in regulation of membrane traffic; regulates potassium influx; G protein of the Ras superfamily, similar to ADP-ribosylation factor	SCRG_02805	exact match
2	features	YBR165W	Verified	UBS1		2	568847	569680	W	Ubiquitin-conjugating enzyme suppressor that functions as a general positive regulator of Cdc34p activity; nuclear protein that may represent a link between nucleocytoplasmic transport and ubiquitin ligase activity	SCRG_02804	exact match
2	features	YBR166C	Verified	TYR1		2	569837	571195	C	Prephenate dehydrogenase involved in tyrosine biosynthesis, expression is dependent on phenylalanine levels	SCRG_02803	38 G->S; 56 A->V; 91 T->M; 312 G->S; 313 N->D; 443 D->E; 449 K->Q
2	features	YBR167C	Verified	POP7	RPP2	2	571463	571885	C	Subunit of both RNase MRP, which cleaves pre-rRNA, and nuclear RNase P, which cleaves tRNA precursors to generate mature 5' ends	SCRG_02802	58 Q->H
2	features	YBR168W	Verified	PEX32		2	572366	573607	W	Peroxisomal integral membrane protein, involved in negative regulation of peroxisome size; partially functionally redundant with Pex31p; genetic interactions suggest action at a step downstream of steps mediated by Pex28p and Pex29p	SCRG_02801	192 I->V; 209 T->I; 359 G->E; 389 K->R
2	features	YBR169C	Verified	SSE2		2	573910	575991	C	Member of the heat shock protein 70 (HSP70) family; may be involved in protein folding; localized to the cytoplasm; highly homologous to the heat shock protein Sse1p	SCRG_02800	in-frame stop codon
2	features	YBR170C	Verified	NPL4	HRD4	2	576339	578081	C	Endoplasmic reticulum and nuclear membrane protein, forms a complex with Cdc48p and Ufd1p that recognizes ubiquitinated proteins in the endoplasmic reticulum and delivers them to the proteasome for degradation	SCRG_02799	58 L->I; 364 R->G
2	features	YBR171W	Verified	SEC66	SEC71|HSS1	2	578359	578979	W	Non-essential subunit of Sec63 complex (Sec63p, Sec62p, Sec66p and Sec72p); with Sec61 complex, Kar2p/BiP and Lhs1p forms a channel competent for SRP-dependent and post-translational SRP-independent protein targeting and import into the ER	SCRG_02798	exact match
2	features	YBR172C	Verified	SMY2		2	579145	581367	C	Protein of unknown function that interacts with Myo2p; has similarity to S. pombe Mpd2	SCRG_02797	53 A->T; 169 S->G; 271 D->E; 289 D->G; 439 T->I; 485 S->G; 576 T->A; 577 S->P
2	features	YBR173C	Verified	UMP1		2	581721	582167	C	Short-lived chaperone required for correct maturation of the 20S proteasome; may inhibit premature dimerization of proteasome half-mers; degraded by proteasome upon completion of its assembly	SCRG_02796	exact match
2	features	YBR174C	Dubious			2	582333	582647	C	Dubious open reading frame unlikely to encode a protein, based on available experimental and comparative sequence data; partially overlaps the verified ORF YBR175W; null mutant is viable and sporulation defective	SCRG_02795	different direction
2	features	YBR175W	Verified	SWD3	SAF35|CPS30	2	582403	583350	W	Essential subunit of the COMPASS (Set1C) complex, which methylates histone H3 on lysine 4 and is required in transcriptional silencing near telomeres; WD40 beta propeller superfamily member and ortholog of mammalian WDR5	SCRG_02795	9 G->E; 287 S->N
2	features	YBR176W	Verified	ECM31		2	583715	584653	W	Ketopantoate hydroxymethyltransferase, required for pantothenic acid biosynthesis, converts 2-oxoisovalerate into 2-dehydropantoate	SCRG_02794	36 F->V; 65 V->I; 89 Y->H
2	features	YBR177C	Verified	EHT1		2	584802	586157	C	Acyl-coenzymeA:ethanol O-acyltransferase that plays a minor role in medium-chain fatty acid ethyl ester biosynthesis; contains esterase activity; localizes to lipid particles and the mitochondrial outer membrane	SCRG_02793	117 E->K; 132 K->E; 384 R->Q
2	features	YBR178W	Dubious			2	586066	586440	W	Dubious open reading frame unlikely to encode a protein, based on available experimental and comparative sequence data; partially overlaps the verified gene YBR177C	SCRG_02793	different direction
2	features	YBR179C	Verified	FZO1		2	586542	589109	C	Mitochondrial integral membrane protein involved in mitochondrial fusion and maintenance of the mitochondrial genome; contains N-terminal GTPase domain	SCRG_02792	429 R->G; 662 A->E
2	features	YBR180W	Verified	DTR1		2	589736	591454	W	Multidrug resistance dityrosine transporter of the major facilitator superfamily, essential for spore wall synthesis, facilitates the translocation of bisformyl dityrosine through the prospore membrane	SCRG_02791	44 Q->R; 52 I->T; 168 A->S; 305 D->G; 504 F->L; 528 A->V
2	features	YBR181C	Verified	RPS6B	RPS102|RPS101|LPG18	2	591707	592769	C	Protein component of the small (40S) ribosomal subunit; identical to Rps6Ap and has similarity to rat S6 ribosomal protein	SCRG_02405	1-63 gap
2	features	YBR182C	Verified	SMP1		2	593501	594859	C	Putative transcription factor involved in regulating the response to osmotic stress; member of the MADS-box family of transcription factors	SCRG_02789	125 S->P; 188 S->C; 189 F->L
2	features	YBR182C-A	Uncharacterized			2	595356	595550	C	Putative protein of unknown function; identified by gene-trapping, microarray-based expression analysis, and genome-wide homology searching	SCRG_02788	in-frame stop codon
2	features	YBR183W	Verified	YPC1		2	596110	597060	W	Alkaline ceramidase that also has reverse (CoA-independent) ceramide synthase activity, catalyzes both breakdown and synthesis of phytoceramide; overexpression confers fumonisin B1 resistance	SCRG_02787	exact match
2	features	YBR184W	Uncharacterized			2	597358	598929	W	Putative protein of unknown function; YBR184W is not an essential gene	SCRG_02786	221 F->L; 259 L->F; 298 S->A; 464 S->I
2	features	YBR185C	Verified	MBA1		2	599118	599954	C	Protein involved in assembly of mitochondrial respiratory complexes; may act as a receptor for proteins destined for export from the mitochondrial matrix to the inner membrane	SCRG_02785	exact match
2	features	YBR186W	Verified	PCH2		2	600548	602355	W	Nucleolar component of the pachytene checkpoint, which prevents chromosome segregation when recombination and chromosome synapsis are defective; also represses meiotic interhomolog recombination in the rDNA	SCRG_02784	147 S->P; 179 M->V; 182 V->A; 197 D->G; 340 G->C; 499 V->I
2	features	YBR187W	Uncharacterized	GDT1		2	602629	603471	W	Putative protein of unknown function; expression is reduced in a gcr1 null mutant; GFP-fusion protein localizes to the vacuole; expression pattern and physical interactions suggest a possible role in ribosome biogenesis	SCRG_02783	17 F->L; 22 A->T; 72 V->L; 152 D->G
2	features	YBR188C	Verified	NTC20		2	603680	604102	C	Member of a complex, including Prp19p, that binds to the spliceosome; required for pre-mRNA splicing	SCRG_02782	31 E->K; 39 L->S; 43 N->S; 91 Y->N; 95 V->I
2	features	YBR189W	Verified	RPS9B	SUP46|RPS13A	2	604503	605503	W	Protein component of the small (40S) ribosomal subunit; nearly identical to Rps9Ap and has similarity to E. coli S4 and rat S9 ribosomal proteins	SCRG_02781	40 R->K
2	features	YBR190W	Dubious			2	605961	606272	W	Dubious open reading frame unlikely to encode a protein, based on experimental and comparative sequence data; partially overlaps the verified ribosomal protein gene RPL21A/YBR191W	SCRG_02000	different direction
2	features	YBR191W	Verified	RPL21A	URP1	2	606265	607135	W	Protein component of the large (60S) ribosomal subunit, nearly identical to Rpl21Bp and has similarity to rat L21 ribosomal protein	SCRG_02780	exact match
2	features	YBR191W-A	Dubious			2	607144	607218	W	Dubious open reading frame unlikely to encode a protein, based on available experimental and comparative sequence data	SCRG_05323	different direction
2	features	YBR192W	Verified	RIM2	PYT1	2	607647	608780	W	Mitochondrial pyrimidine nucleotide transporter; imports pyrimidine nucleoside triphosphates and exports pyrimidine nucleoside monophosphates; member of the mitochondrial carrier family	SCRG_02779	exact match
2	features	YBR193C	Verified	MED8		2	609077	609748	C	Subunit of the RNA polymerase II mediator complex; associates with core polymerase subunits to form the RNA polymerase II holoenzyme; essential for transcriptional regulation	SCRG_02778	167 Y->N; 218 S->P
2	features	YBR194W	Uncharacterized			2	610033	610404	W	Protein proposed to be associated with the nuclear pore complex	SCRG_02777	3 Q->R
2	features	YBR195C	Verified	MSI1	CAC3	2	610609	611877	C	Subunit of chromatin assembly factor I (CAF-1), regulates the RAS/cAMP pathway via sequestration of Npr1p kinase; localizes to the nucleus and cytoplasm; homologous to human retinoblastoma binding proteins RbAp48 and RbAp46	SCRG_02776	58 T->A; 420 G->A
2	features	YBR196C	Verified	PGI1	CDC30	2	612231	613895	C	Glycolytic enzyme phosphoglucose isomerase, catalyzes the interconversion of glucose-6-phosphate and fructose-6-phosphate; required for cell cycle progression and completion of the gluconeogenic events of sporulation	SCRG_02775	exact match
2	features	YBR196C-A	Uncharacterized			2	614019	614168	C	Putative protein of unknown function; identified by fungal homology and RT-PCR	SCRG_02774	15 F->L
2	features	YBR196C-B	Uncharacterized			2	614521	614625	C	Putative protein of unknown function; identified by expression profiling and mass spectrometry	SCRG_02773	exact match
2	features	YBR197C	Uncharacterized			2	615198	615851	C	Putative protein of unknown function; green fluorescent protein (GFP)-fusion protein localizes to the cytoplasm and nucleus; YBR197C is not an essential gene	SCRG_02772	28 E->K; 68 T->S; 171 P->S; 218-219 gap
2	features	YBR198C	Verified	TAF5	TAF90	2	616122	618518	C	Subunit (90 kDa) of TFIID and SAGA complexes, involved in RNA polymerase II transcription initiation and in chromatin modification	SCRG_02771	exact match
2	features	YBR199W	Verified	KTR4		2	618904	620298	W	Putative mannosyltransferase involved in protein glycosylation; member of the KRE2/MNT1 mannosyltransferase family	SCRG_02770	200 G->D; 229 Y->D; 280 N->G
2	features	YBR200W	Verified	BEM1	SRO1	2	620867	622522	W	Protein containing SH3-domains, involved in establishing cell polarity and morphogenesis; functions as a scaffold protein for complexes that include Cdc24p, Ste5p, Ste20p, and Rsr1p	SCRG_02769	exact match
2	features	YBR200W-A	Uncharacterized			2	622978	623142	W	Putative protein of unknown function; identified by fungal homology and RT-PCR	SCRG_02768	exact match
2	features	YBR201W	Verified	DER1		2	623572	624207	W	Endoplasmic reticulum membrane protein, required for ER-associated protein degradation of misfolded or unassembled proteins; N- and C- termini protrude into the cytoplasm, has similarity to Dfm1p	SCRG_02767	145 A->V
2	features	YBR201C-A	Uncharacterized			2	624489	624692	C	Putative protein of unknown function	SCRG_02766	53 Y->N
2	features	YBR202W	Verified	CDC47	MCM7	2	625767	628304	W	Component of the hexameric MCM complex, which is important for priming origins of DNA replication in G1 and becomes an active ATP-dependent helicase that promotes DNA melting and elongation when activated by Cdc7p-Dbf4p in S-phase	SCRG_02765	552 V->G; 556 N->T; 557 P->L; 558 G->N; 574 I->Y; 833 V->A
2	features	YBR203W	Verified	COS111		2	629163	631937	W	Protein required for resistance to the antifungal drug ciclopirox olamine; not related to the subtelomerically-encoded COS family; the authentic, non-tagged protein is detected in highly purified mitochondria in high-throughput studies	SCRG_02764	31 S->N; 502 L->I; 727 S->T; 728 W->F; 729 R->H; 730 N->Q; 731 D->H; 802 Y->F; 834 L->P; 917 S->N; 921 G->E
2	features	YBR204C	Uncharacterized			2	632249	633376	C	Serine hydrolase; YBR204C is not an essential gene	SCRG_02763	22 T->A; 25 E->V; 29-32 gap; 66 E->V; 72 N->T; 88 G->S; 113 D->E; 215 Q->R
2	features	YBR205W	Verified	KTR3		2	633617	634831	W	Putative alpha-1,2-mannosyltransferase involved in O- and N-linked protein glycosylation; member of the KRE2/MNT1 mannosyltransferase family	SCRG_02762	80 V->M
2	features	YBR206W	Dubious			2	634596	634919	W	Dubious open reading frame unlikely to encode a protein, based on available experimental and comparative sequence data; partially overlaps the verified gene KTR3	SCRG_02762	low identity protein alignment
2	features	YBR207W	Verified	FTH1		2	635141	636538	W	Putative high affinity iron transporter involved in transport of intravacuolar stores of iron; forms complex with Fet5p; expression is regulated by iron; proposed to play indirect role in endocytosis	SCRG_02761	18 K->E; 36 D->G; 111 D->N; 228 Q->E; 249 Y->V; 250 S->F; 334 E->G; 389 K->I; 390 Y->C; 399 G->E; 401 C->Y
2	features	YBR208C	Verified	DUR1,2	DUR80	2	636698	642205	C	Urea amidolyase, contains both urea carboxylase and allophanate hydrolase activities, degrades urea to CO2 and NH3; expression sensitive to nitrogen catabolite repression and induced by allophanate, an intermediate in allantoin degradation	SCRG_02760	260 S->P; 459 I->M; 1428 K->T; 1472 K->N; 1476 I->V; 1520 K->N; 1716 K->N; 1834 L->F
2	features	YBR209W	Dubious			2	642578	642895	W	Dubious open reading frame unlikely to encode a protein, based on available experimental and comparative sequence data; YBR209W is not an essential gene	SCRG_05632	low identity protein alignment
2	features	YBR210W	Verified	ERV15		2	645545	645973	W	Protein involved in export of proteins from the endoplasmic reticulum, has similarity to Erv14p	SCRG_02759	exact match
2	features	YBR211C	Verified	AME1	ARP100	2	646153	647127	C	Essential kinetochore protein associated with microtubules and spindle pole bodies; component of the kinetochore sub-complex COMA (Ctf19p, Okp1p, Mcm21p, Ame1p); involved in spindle checkpoint maintenance	SCRG_02758	97 L->P; 258 D->V
2	features	YBR212W	Verified	NGR1	RBP1	2	647881	649899	W	RNA binding protein that negatively regulates growth rate; interacts with the 3' UTR of the mitochondrial porin (POR1) mRNA and enhances its degradation; overexpression impairs mitochondrial function; expressed in stationary phase	SCRG_02757	494-496 gap; 568 T->N
2	features	YBR213W	Verified	MET8		2	650363	651187	W	Bifunctional dehydrogenase and ferrochelatase, involved in the biosynthesis of siroheme, a prosthetic group used by sulfite reductase; required for sulfate assimilation and methionine biosynthesis	SCRG_02756	15 K->R; 61 E->K; 80 P->S; 186 T->I
2	features	YBR214W	Verified	SDS24		2	651410	652993	W	One of two S. cerevisiae homologs (Sds23p and Sds24p) of the Schizosaccharomyces pombe Sds23 protein, which genetic studies have implicated in APC/cyclosome regulation; may play an indirect role in fluid-phase endocytosis	SCRG_02755	68 C->S; 320 G->D
2	features	YBR215W	Verified	HPC2		2	653351	655312	W	Highly charged, basic protein required for normal cell-cycle regulation of histone gene transcription; mutants display strong synthetic defects with subunits of FACT, a complex that allows RNA Pol II to elongate through nucleosomes	SCRG_02754	1-3 gap; 3 Q->M; 4 K->I; 146 R->K; 317 S->G; 354 S->N; 362 A->S
2	features	YBR216C	Verified	YBP1		2	655571	657595	C	Protein required for oxidation of specific cysteine residues of the transcription factor Yap1p, resulting in the nuclear localization of Yap1p in response to stress	SCRG_02753	7 I->L; 343 K->E
2	features	YBR217W	Verified	ATG12	APG12	2	657827	658387	W	Ubiquitin-like modifier, conjugated via an isopeptide bond to a lysine residue of Atg5p by the E1 enzyme, Atg7p, and the E2 enzyme, Atg10p, a step that is essential for autophagy	SCRG_02752	exact match
2	features	YBR218C	Verified	PYC2		2	658702	662244	C	Pyruvate carboxylase isoform, cytoplasmic enzyme that converts pyruvate to oxaloacetate; highly similar to isoform Pyc1p but differentially regulated; mutations in the human homolog are associated with lactic acidosis	SCRG_02751	1155 K->R
2	features	YBR219C	Uncharacterized			2	662494	663298	C	Putative protein of unknown function; YBR219C is not an essential gene	SCRG_02750	1-459 gap; 559 more than 10 sequential mismatches in protein
2	features	YBR220C	Uncharacterized			2	662990	664672	C	Putative protein of unknown function; YBR220C is not an essential gene	SCRG_02750	exact match
2	features	YBR221C	Verified	PDB1		2	665148	666248	C	E1 beta subunit of the pyruvate dehydrogenase (PDH) complex, which is an evolutionarily-conserved multi-protein complex found in mitochondria	SCRG_02749	226 E->D
2	features	YBR221W-A	Uncharacterized			2	666533	666637	W	Putative protein of unknown function; identified by expression profiling and mass spectrometry	SCRG_02748	exact match
2	features	YBR222C	Verified	PCS60	FAT2	2	666715	668346	C	Peroxisomal AMP-binding protein, localizes to both the peroxisomal peripheral membrane and matrix, expression is highly inducible by oleic acid, similar to E. coli long chain acyl-CoA synthetase	SCRG_02747	67 I->T
2	features	YBR223C	Verified	TDP1		2	668658	670292	C	Tyrosyl-DNA Phosphodiesterase I, hydrolyzes 3'-phosphotyrosyl bonds to generate 3'-phosphate DNA and tyrosine, involved in the repair of DNA lesions created by topoisomerase I	SCRG_02746	7 F->L; 50 V->I; 72 E->G; 346 A->T; 444 A->T
2	features	YBR223W-A	Dubious			2	668716	668835	W	Dubious ORF unlikely to encode a protein, based on available experimental and comparative sequence data; completely overlaps YBR223C; identified by gene-trapping, microarray-based expression analysis, and genome-wide homology searching	SCRG_02746	different direction
2	features	YBR224W	Dubious			2	670120	670635	W	Dubious open reading frame unlikely to encode a protein, based on available experimental and comparative sequence data; partially overlaps the verified gene TDP1	SCRG_02746	different direction
2	features	YBR225W	Uncharacterized			2	670622	673324	W	Putative protein of unknown function; non-essential gene identified in a screen for mutants affected in mannosylphophorylation of cell wall components	SCRG_02745	39 M->T; 142 H->R; 310 P->S; 525 Q->P; 570 S->P
2	features	YBR226C	Dubious			2	673150	673560	C	Dubious open reading frame unlikely to encode a protein, based on available experimental and comparative sequence data; partially overlaps the uncharacterized ORF YBR225W	SCRG_02745	different direction
2	features	YBR227C	Verified	MCX1		2	673567	675129	C	Mitochondrial ATP-binding protein, possibly a mitochondrial chaperone with non-proteolytic function; similar to bacterial ClpX proteins	SCRG_02744	96 R->K; 497 V->A
2	features	YBR228W	Verified	SLX1		2	675308	676222	W	Subunit of a complex, with Slx4p, that hydrolyzes 5' branches from duplex DNA in response to stalled or converging replication forks; function overlaps with that of Sgs1p-Top3p	SCRG_02743	134 E->D; 248 C->S; 266 M->I; 284 M->T
2	features	YBR229C	Verified	ROT2	GLS2	2	676352	679216	C	Glucosidase II catalytic subunit required for normal cell wall synthesis; mutations in rot2 suppress tor2 mutations, and are synthetically lethal with rot1 mutations	SCRG_02742	94 S->F; 192 A->T; 271 V->A; 282 R->K; 517 S->F; 523 M->I; 864 I->V; 882 T->I; 914 I->T; 948 E->K
2	features	YBR230C	Verified	OM14		2	679544	680045	C	Integral mitochondrial outer membrane protein; abundance is decreased in cells grown in glucose relative to other carbon sources; appears to contain 3 alpha-helical transmembrane segments; ORF encodes a 97-basepair intron	SCRG_02741	104 S->Y
2	features	YBR230W-A	Uncharacterized			2	680357	680557	W	Putative protein of unknown function	SCRG_02740	4 E->G
2	features	YBR231C	Verified	SWC5	AOR1	2	682174	683085	C	Protein of unknown function, component of the SWR1 complex, which exchanges histone variant H2AZ (Htz1p) for chromatin-bound histone H2A	SCRG_02739	200 K->N; 210 R->Q; 300 S->N
2	features	YBR232C	Dubious			2	683368	683727	C	Dubious open reading frame unlikely to encode a protein, based on available experimental and comparative sequence data	SCRG_02738	different direction
2	features	YBR233W	Verified	PBP2	HEK1	2	683423	684664	W	RNA binding protein with similarity to mammalian heterogeneous nuclear RNP K protein, involved in the regulation of telomere position effect and telomere length	SCRG_02738	exact match
2	features	YBR233W-A	Verified	DAD3		2	684972	685256	W	Essential subunit of the Dam1 complex (aka DASH complex), couples kinetochores to the force produced by MT depolymerization thereby aiding in chromosome segregation; is transferred to the kinetochore prior to mitosis	SCRG_02737	exact match
2	features	YBR234C	Verified	ARC40		2	685433	686587	C	Subunit of the ARP2/3 complex, which is required for the motility and integrity of cortical actin patches	SCRG_02736	311 T->A
2	features	YBR235W	Uncharacterized			2	686896	690258	W	Putative ion transporter, similar to mammalian electroneutral Na(+)-(K+)-C1- cotransporter family; YBR235W is not an essential gene	SCRG_02735	729 S->R
2	features	YBR236C	Verified	ABD1		2	690378	691688	C	Methyltransferase, catalyzes the transfer of a methyl group from S-adenosylmethionine to the GpppN terminus of capped mRNA	SCRG_02734	58 I->T; 70 A->E; 371 P->A
2	features	YBR237W	Verified	PRP5	RNA5	2	691964	694513	W	RNA helicase in the DEAD-box family, necessary for prespliceosome formation, bridges U1 and U2 snRNPs and enables stable U2 snRNP association with intron RNA	SCRG_02733	39 H->N; 53 G->A; 76 N->S; 133 N->I; 238 L->F; 475 V->I; 501 H->Y; 652 L->S; 653 D->N; 654 P->S; 719 S->N; 722 R->H; 728 V->E; 729 S->P; 836 V->I
2	features	YBR238C	Verified			2	695102	697297	C	Mitochondrial membrane protein with similarity to Rmd9p; not required for respiratory growth but causes a synthetic respiratory defect in combination with rmd9 mutations; transcriptionally up-regulated by TOR; deletion increases life span	SCRG_02732	87 H->R
2	regulatory_signatures	ylr131c	12.6576	ACE2
2	regulatory_signatures	ygl237c	10.6126	HAP2
2	regulatory_signatures	ykl109w	5.10045	HAP4
2	regulatory_signatures	ypl254w	3.95174	HFI1
2	regulatory_signatures	ygl073w	3.28703	HSF1
2	regulatory_signatures	ygl244w	3.17007	RTF1
2	regulatory_signatures	ypl129w	2.96146	TAF14
2	target_genes	YOR264W	552	Verified	DSE3		15	818865	820157	W	Daughter cell-specific protein, may help establish daughter fate
2	target_genes	YER124C	552	Verified	DSE1		5	407338	409059	C	Daughter cell-specific protein, may participate in pathways regulating cell wall metabolism; deletion affects cell separation after division and sensitivity to drugs targeted against the cell wall
2	target_genes	YGL028C	552	Verified	SCW11		7	441286	442914	C	Cell wall protein with similarity to glucanases; may play a role in conjugation during mating based on its regulation by Ste12p
2	target_genes	YGR041W	552	Verified	BUD9		7	577491	579134	W	Protein involved in bud-site selection; diploid mutants display a unipolar budding pattern instead of the wild-type bipolar pattern, and bud at the distal pole
2	target_genes	YHR143W	552	Verified	DSE2		8	385513	386490	W	Daughter cell-specific secreted protein with similarity to glucanases, degrades cell wall from the daughter side causing daughter to separate from mother; expression is repressed by cAMP
2	target_genes	YNL327W	544	Verified	EGT2		14	24047	27172	W	Glycosylphosphatidylinositol (GPI)-anchored cell wall endoglucanase required for proper cell separation after cytokinesis, expression is activated by Swi5p and tightly regulated in a cell cycle-dependent manner	sub-telomere region
2	target_genes	YJL078C	536	Verified	PRY3		10	291331	293976	C	Protein of unknown function, has similarity to Pry1p and Pry2p and to the plant PR-1 class of pathogen related proteins
2	target_genes	YNL066W	528	Verified	SUN4	SCW3	14	501516	502778	W	Cell wall protein related to glucanases, possibly involved in cell wall septation; member of the SUN family
2	target_genes	YNR067C	512	Verified	DSE4	ENG1	14	755746	759099	C	Daughter cell-specific secreted protein with similarity to glucanases, degrades cell wall from the daughter side causing daughter to separate from mother
2	target_genes	YMR285C	496	Verified	NGL2		13	840143	841690	C	Protein involved in 5.8S rRNA processing; Ccr4p-like RNase required for correct 3'-end formation of 5.8S rRNA at site E; similar to Ngl1p and Ngl3p
2	target_genes	YNL078W	464	Verified	NIS1	JIP1	14	479769	480992	W	Protein localized in the bud neck at G2/M phase; physically interacts with septins; possibly involved in a mitotic signaling network
2	target_genes	YLR285W	384	Verified	NNT1		12	707362	708147	W	Putative nicotinamide N-methyltransferase, has a role in rDNA silencing and in lifespan determination
2	target_genes	YPL069C	344	Verified	BTS1		16	422882	423889	C	Geranylgeranyl diphosphate synthase, increases the intracellular pool of geranylgeranyl diphosphate, suppressor of bet2 mutation that causes defective geranylgeranylation of small GTP-binding proteins that mediate vesicular traffic
2	cis_gene	YBR158W	552	Verified	AMN1	CST13|ICS4	2	556543	558192	W	Protein required for daughter cell separation, multiple mitotic checkpoints, and chromosome stability; contains 12 degenerate leucine-rich repeat motifs; expression is induced by the Mitotic Exit Network (MEN)
2	cis_gene	YBR132C	456	Verified	AGP2		2	499646	501436	C	High affinity polyamine permease, preferentially uses spermidine over putrescine; expression is down-regulated by osmotic stress; plasma membrane carnitine transporter, also functions as a low-affinity amino acid permease
2	cis_gene	YBR150C	424	Verified	TBS1		2	541203	544487	C	Putative protein of unknown function; the authentic, non-tagged protein is detected in highly purified mitochondria in high-throughput studies
2	cis_gene	YBR166C	376	Verified	TYR1		2	569837	571195	C	Prephenate dehydrogenase involved in tyrosine biosynthesis, expression is dependent on phenylalanine levels
3	module	10.3768	27	10
3	linkage_interval	chromosome	3
3	linkage_interval	start position	75021
3	linkage_interval	end position	105042
3	features	YCL026C-A	Verified	FRM2	YCLX08C	3	74704	75285	C	Protein of unknown function, involved in the integration of lipid signaling pathways with cellular homeostasis; similar to bacterial nitroreductases	SCRG_05383	78 E->G
3	features	YCL025C	Verified	AGP1	YCC5	3	76018	77919	C	Low-affinity amino acid permease with broad substrate range, involved in uptake of asparagine, glutamine, and other amino acids; expression is regulated by the SPS plasma membrane amino acid sensor system (Ssy1p-Ptr3p-Ssy5p)	SCRG_05384	316 A->V; 597 D->N
3	features	YCL023C	Dubious			3	78949	79296	C	Dubious open reading frame unlikely to encode a protein, based on available experimental and comparative sequence data; partially overlaps verified ORF KCC4	SCRG_05385	different direction
3	features	YCL024W	Verified	KCC4		3	79162	82275	W	Protein kinase of the bud neck involved in the septin checkpoint, associates with septin proteins, negatively regulates Swe1p by phosphorylation, shows structural homology to bud neck kinases Gin4p and Hsl1p	SCRG_05385	236 D->N; 428 S->F; 744 E->K; 755 P->Q; 761 N->K; 937 E->K
3	features	YCL022C	Dubious			3	81570	82085	C	Dubious open reading frame unlikely to encode a protein, based on available experimental and comparative sequence data; completely overlaps verified gene KCC4/YCL024W	SCRG_05385	different direction
3	features	YCL021W-A	Uncharacterized			3	83620	83997	W	Putative protein of unknown function	SCRG_05386	exact match
3	features	YCL018W	Verified	LEU2		3	91324	92418	W	Beta-isopropylmalate dehydrogenase, catalyzes the third step in the leucine biosynthesis pathway	SCRG_05266	1-20 gap; 20 M->A; 21 S->R; 22 A->K; 23 P->S; 24 K->L; 25 K->T; 27 V->G; 28 V->L; 29 L->I; 33 H->G; 34 V->I; 36 Q->K; 38 I->V; 39 T->I; 40 A->P; 41 E->A; 42 A->G; 43 I->K; 44 K->Q; 47 more than 10 sequential mismatches in protein
3	features	YCL017C	Verified	NFS1	SPL1	3	92777	94270	C	Cysteine desulfurase involved in iron-sulfur cluster (Fe/S) biogenesis; required for the post-transcriptional thio-modification of mitochondrial and cytoplasmic tRNAs; essential protein located predominantly in mitochondria	SCRG_05387	8 R->K; 459-498 gap
3	features	YCL016C	Verified	DCC1		3	94621	95763	C	Subunit of a complex with Ctf8p and Ctf18p that shares some components with Replication Factor C, required for sister chromatid cohesion and telomere length maintenance	SCRG_05388	23 E->K; 100 G->R
3	features	YCL014W	Verified	BUD3	YCL012W	3	96281	101191	W	Protein involved in bud-site selection and required for axial budding pattern; localizes with septins to bud neck in mitosis and may constitute an axial landmark for next round of budding	SCRG_05389	752 T->R; 972 P->H; 977 T->A; 1038 P->S; 1311 D->G; 1322 F->L; 1339 N->D; 1455 D->G; 1458 L->S; 1530 K->R
3	features	YCL012C	Verified		YCL011C-A	3	101317	101788	C	Putative protein of unknown function; orthologs are present in S. bayanus, S. paradoxus and Ashbya gossypii; YCL012C is not an essential gene	SCRG_05390	42 L->S; 65 R->S
3	features	YCL011C	Verified	GBP2	RLF6	3	102075	103358	C	Poly(A+) RNA-binding protein, involved in the export of mRNAs from the nucleus to the cytoplasm; similar to Hrb1p and Npl3p; also binds single-stranded telomeric repeat sequence in vitro	SCRG_05391	230 M->I
3	features	YCL010C	Verified	SGF29		3	103571	104350	C	SaGa associated Factor 29kDa; Probable 29kKDa Subunit of SAGA histone acetyltransferase complex	SCRG_05392	253 L->S
3	features	YCL009C	Verified	ILV6		3	104619	105548	C	Regulatory subunit of acetolactate synthase, which catalyzes the first step of branched-chain amino acid biosynthesis; enhances activity of the Ilv2p catalytic subunit, localizes to mitochondria	SCRG_05393	132 V->I
3	regulatory_signatures	ylr451w	69.5233	LEU3
3	regulatory_signatures	ybl103c	6.44478	RTG3
3	regulatory_signatures	ylr452c	5.3787	SST2
3	regulatory_signatures	ylr039c	5.35133	RIC1
3	regulatory_signatures	yol089c	3.83981	HAL9
3	regulatory_signatures	ygr040w	2.90533	KSS1
3	regulatory_signatures	ykl038w	2.82207	RGT1
3	regulatory_signatures	yml102w	2.61381	CAC2
3	regulatory_signatures	ypl177c	2.46796	CUP9
3	regulatory_signatures	yor032c	2.42163	HMS1
3	target_genes	YMR108W	324	Verified	ILV2	THI1|SMR1	13	484083	486146	W	Acetolactate synthase, catalyses the first common step in isoleucine and valine biosynthesis and is the target of several classes of inhibitors, localizes to the mitochondria; expression of the gene is under general amino acid control
3	target_genes	YHR208W	324	Verified	BAT1	TWT1|ECA39	8	517532	518713	W	Mitochondrial branched-chain amino acid aminotransferase, homolog of murine ECA39; highly expressed during logarithmic phase and repressed during stationary phase
3	target_genes	YJR016C	324	Verified	ILV3		10	464444	466201	C	Dihydroxyacid dehydratase, catalyzes third step in the common pathway leading to biosynthesis of branched-chain amino acids
3	target_genes	YGL009C	324	Verified	LEU1		7	476318	478657	C	Isopropylmalate isomerase, catalyzes the second step in the leucine biosynthesis pathway
3	target_genes	YBR068C	324	Verified	BAP2		2	373858	375687	C	High-affinity leucine permease, functions as a branched-chain amino acid permease involved in the uptake of leucine, isoleucine and valine; contains 12 predicted transmembrane domains
3	target_genes	YNL104C	324	Verified	LEU4		14	424897	426756	C	Alpha-isopropylmalate synthase (2-isopropylmalate synthase); the main isozyme responsible for the first step in the leucine biosynthesis pathway
3	target_genes	YER073W	324	Verified	ALD5		5	304027	305589	W	Mitochondrial aldehyde dehydrogenase, involved in regulation or biosynthesis of electron transport chain components and acetate formation; activated by K+; utilizes NADP+ as the preferred coenzyme; constitutively expressed
3	target_genes	YKL120W	324	Verified	OAC1		11	216988	217962	W	Mitochondrial inner membrane transporter, transports oxaloacetate, sulfate, and thiosulfate; member of the mitochondrial carrier family
3	target_genes	YOR225W	324	Dubious			15	761393	761722	W	Dubious open reading frame, unlikely to encode a functional protein; based on available experimental and comparative sequence data
3	target_genes	YGL010W	324	Uncharacterized			7	475550	476074	W	Putative protein of unknown function; YGL010W is not an essential gene
3	target_genes	YLR348C	324	Verified	DIC1		12	826976	827872	C	Mitochondrial dicarboxylate carrier, integral membrane protein, catalyzes a dicarboxylate-phosphate exchange across the inner mitochondrial membrane, transports cytoplasmic dicarboxylates into the mitochondrial matrix
3	target_genes	YOR271C	312	Uncharacterized			15	831058	832041	C	Putative protein, predicted by computational methods to be an alpha-isopropylmalate carrier; the authentic, non-tagged protein is detected in highly purified mitochondria in high-throughput studies
3	cis_gene	YCL017C	324	Verified	NFS1	SPL1	3	92777	94270	C	Cysteine desulfurase involved in iron-sulfur cluster (Fe/S) biogenesis; required for the post-transcriptional thio-modification of mitochondrial and cytoplasmic tRNAs; essential protein located predominantly in mitochondria
4	module	11.4475	9	6
4	linkage_interval	chromosome	3
4	linkage_interval	start position	175799
4	linkage_interval	end position	210748
4	features	YCR030C	Verified	SYP1	YCR029C-A	3	173822	176434	C	Protein with a potential role in actin cytoskeletal organization; overexpression suppresses a pfy1 (profilin) null mutation	SCRG_05430	371 S->P
4	features	YCR031C	Verified	RPS14A	RPL59|CRY1	3	177496	178216	C	Ribosomal protein 59 of the small subunit, required for ribosome assembly and 20S pre-rRNA processing; mutations confer cryptopleurine resistance; nearly identical to Rps14Bp and similar to E. coli S11 and rat S14 ribosomal proteins	SCRG_05431	exact match
4	features	YCR032W	Verified	BPH1		3	179516	186019	W	PProtein homologous to human Chediak-Higashi syndrome and murine Beige proteins, which are implicated in disease syndromes due to defective lysosomal trafficking; mutant phenotype and genetic interactions suggest a role in protein sorting	SCRG_05432	in-frame stop codon
4	features	YCR033W	Verified	SNT1		3	186485	190165	W	Subunit of the Set3C deacetylase complex that interacts directly with the Set3C subunit, Sif2p; putative DNA-binding protein	SCRG_05433	in-frame stop codon
4	features	YCR034W	Verified	FEN1	VBM2|GNS1|ELO2	3	190588	191631	W	Fatty acid elongase, involved in sphingolipid biosynthesis; acts on fatty acids of up to 24 carbons in length; mutations have regulatory effects on 1,3-beta-glucan synthase, vacuolar ATPase, and the secretory pathway	SCRG_05434	exact match
4	features	YCR035C	Verified	RRP43		3	191830	193014	C	Protein involved in rRNA processing; component of the exosome 3->5 exonuclease complex with Rrp41p, Rrp42p, Rrp4p and Dis3p; required for efficient maturation of 5.8S, 18S and 25S rRNA	SCRG_05435	102 A->S; 363 V->M
4	features	YCR036W	Verified	RBK1		3	193293	194294	W	Putative ribokinase	SCRG_05436	178 A->T
4	features	YCR037C	Verified	PHO87		3	194410	197181	C	Low-affinity inorganic phosphate (Pi) transporter, involved in activation of PHO pathway; expression is independent of Pi concentration and Pho4p activity; contains 12 membrane-spanning segments	SCRG_05437	169 K->R
4	features	YCR038C	Verified	BUD5		3	197617	199545	C	GTP/GDP exchange factor for Rsr1p (Bud1p) required for both axial and bipolar budding patterns; mutants exhibit random budding in all cell types	SCRG_05438	in-frame stop codon
4	features	YCR038W-A	Dubious			3	199289	199414	W	Dubious open reading frame unlikely to encode a protein, based on available experimental and comparative sequence data; completely overlaps the verified gene BUD5/YCR038C; identified by homology with hemiascomycetous yeast species	SCRG_05438	different direction
4	features	YCR039C	Verified	MATALPHA2	ALPHA2	3	199542	200174	C	Homeobox-domain protein that, with Mcm1p, represses a-specific genes in haploids; acts with A1p to repress transcription of haploid-specific genes in diploids; one of two genes encoded by the MATalpha mating type cassette	SCRG_05345	exact match
4	features	YCR040W	Verified	MATALPHA1	ALPHA1	3	200438	200965	W	Transcriptional co-activator involved in regulation of mating-type-specific gene expression; targets the transcription factor Mcm1p to the promoters of alpha-specific genes; one of two genes encoded by the MATalpha mating type cassette	SCRG_05346	exact match
4	features	YCR041W	Dubious			3	200907	201239	W	Dubious open reading frame unlikely to encode a protein, based on available experimental and comparative sequence data	SCRG_05439	different direction
4	features	YCR042C	Verified	TAF2	TSM1|TAF150	3	201170	205393	C	TFIID subunit (150 kDa), involved in RNA polymerase II transcription initiation	SCRG_05439	1289 L->R; 1403 N->K; 1405 A->S
4	features	YCR043C	Uncharacterized			3	206257	206640	C	Putative protein of unknown function; green fluorescent protein (GFP)-fusion protein localizes to the Golgi apparatus; YCR043C is not an essential gene	SCRG_05440	exact match
4	features	YCR044C	Verified	PER1	COS16	3	206873	207946	C	Protein of the endoplasmic reticulum, required for GPI-phospholipase A2 activity that remodels the GPI anchor as a prerequisite for association of GPI-anchored proteins with lipid rafts; functionally complemented by human ortholog PERLD1	SCRG_05441	289 R->G
4	features	YCR045C	Uncharacterized			3	208131	209606	C	Putative protein of unknown function	SCRG_05442	exact match
4	features	YCR045W-A	Dubious			3	208747	209097	W	Dubious ORF unlikely to encode a protein, based on available experimental and comparative sequence data; completely overlaps with YCR045C; identified by gene-trapping, microarray expression analysis, and genome-wide homology searching	SCRG_05442	different direction
4	features	YCR046C	Verified	IMG1		3	209910	210419	C	Mitochondrial ribosomal protein of the large subunit, required for respiration and for maintenance of the mitochondrial genome	SCRG_05443	exact match
4	features	YCR047C	Verified	BUD23		3	210714	211541	C	Protein involved in bud-site selection; diploid mutants display a random budding pattern instead of the wild-type bipolar pattern	SCRG_05444	exact match
4	features	YCR047W-A	Dubious			3	211297	211503	W	Dubious ORF unlikely to encode a protein, based on available experimental and comparative sequence data; completely overlaps with YCR047C; identified by gene-trapping, microarray expression analysis, and genome-wide homology searching	SCRG_05444	different direction
4	features	YCR049C	Dubious			3	211867	212313	C	Dubious open reading frame unlikely to encode a protein, based on available experimental and comparative sequence data	SCRG_05445	different direction
4	features	YCR048W	Verified	ARE1	SAT2	3	211925	213757	W	Acyl-CoA:sterol acyltransferase, isozyme of Are2p; endoplasmic reticulum enzyme that contributes the major sterol esterification activity in the absence of oxygen	SCRG_05445	exact match
4	features	YCR050C	Uncharacterized			3	213460	213768	C	Non-essential protein of unknown function; deletion mutant is synthetically sick or lethal with alpha-synuclein	SCRG_05445	different direction
4	features	YCR051W	Uncharacterized			3	214067	214735	W	Putative protein of unknown function; green fluorescent protein (GFP)-fusion protein localizes to the cytoplasm and nucleus; contains ankyrin (Ank) repeats; YCR051W is not an essential gene	SCRG_05446	22 R->H; 29 T->S
4	features	YCR052W	Verified	RSC6		3	214990	216441	W	Component of the RSC chromatin remodeling complex; essential for mitotic growth; homolog of SWI/SNF subunit Swp73p	SCRG_05447	165 S->I
4	features	YCR053W	Verified	THR4		3	216693	218237	W	Threonine synthase, conserved protein that catalyzes formation of threonine from 0-phosphohomoserine; expression is regulated by the GCN4-mediated general amino acid control pathway	SCRG_05448	exact match
4	features	YCR054C	Verified	CTR86		3	218372	220063	C	Essential protein of unknown function; upstream region contains a Gcn4p responsive site suggesting a possible role in amino acid biosynthesis	SCRG_05449	340 C->R
4	features	YCR057C	Verified	PWP2	UTP1|YCR058C|YCR055C	3	220453	223224	C	Conserved 90S pre-ribosomal component essential for proper endonucleolytic cleavage of the 35 S rRNA precursor at A0, A1, and A2 sites; contains eight WD-repeats; PWP2 deletion leads to defects in cell cycle and bud morphogenesis	SCRG_05450	134 A->T; 235 D->E
4	features	YCR059C	Verified	YIH1		3	223450	224226	C	Protein that inhibits activation of Gcn2p, an eIF2 alpha subunit protein kinase, by competing for Gcn1p binding, thus impacting gene expression in response to starvation; has sequence and functional similarity to the mouse IMPACT gene	SCRG_05451	exact match
4	features	YCR060W	Verified	TAH1		3	224395	224730	W	HSP90 cofactor; interacts with Hsp82p, Pih1p, Rvb1 and Rvb2, contains a single TPR domain with at least two TPR motifs	SCRG_05452	exact match
4	features	YCR061W	Uncharacterized		YCR062W	3	225559	227454	W	Protein of unknown function; green fluorescent protein (GFP)-fusion protein localizes to the cytoplasm in a punctate pattern	SCRG_05453	exact match
4	features	YCR064C	Dubious			3	228091	228501	C	Dubious open reading frame unlikely to encode a protein, based on experimental and comparative sequence data; partially overlaps the verified gene BUD31	SCRG_05454	different direction
4	regulatory_signatures	yhr084w	23.721	STE12
4	regulatory_signatures	ydr103w	18.0361	STE5
4	regulatory_signatures	ylr362w	9.26178	STE11
4	regulatory_signatures	ydl152w	6.75956	STE7
4	regulatory_signatures	ylr418c	6.52678	CDC73
4	regulatory_signatures	yil084c	4.37978	SDS3
4	target_genes	YFL027C	128	Verified	GYP8		6	80417	81910	C	GTPase-activating protein for yeast Rab family members; Ypt1p is the preferred in vitro substrate but also acts on Sec4p, Ypt31p and Ypt32p; involved in the regulation of ER to Golgi vesicle transport
4	target_genes	YCL067C	128	Verified|silenced_gene	HMLALPHA2	ALPHA2	3	12386	13018	C	Silenced copy of ALPHA2 at HML; homeobox-domain protein that associates with Mcm1p in haploid cells to repress a-specific gene expression and interacts with a1p in diploid cells to repress haploid-specific gene expression	sub-telomere region
4	target_genes	YLR288C	128	Verified	MEC3	PIP3	12	713482	714906	C	DNA damage and meiotic pachytene checkpoint protein; subunit of a heterotrimeric complex (Rad17p-Mec3p-Ddc1p) that forms a sliding clamp, loaded onto partial duplex DNA by a clamp loader complex; homolog of human and S. pombe Hus1
4	target_genes	YHR208W	128	Verified	BAT1	TWT1|ECA39	8	517532	518713	W	Mitochondrial branched-chain amino acid aminotransferase, homolog of murine ECA39; highly expressed during logarithmic phase and repressed during stationary phase
4	target_genes	YLR041W	128	Dubious			12	229378	229698	W	Dubious open reading frame unlikely to encode a protein, based on available experimental and comparative sequence data; partially overlaps the uncharacterized ORF YLR040C
4	target_genes	YNL145W	128	Verified	MFA2		14	352416	352532	W	Mating pheromone a-factor, made by a cells; interacts with alpha cells to induce cell cycle arrest and other responses leading to mating; biogenesis involves C-terminal modification, N-terminal proteolysis, and export; also encoded by MFA1
4	target_genes	YKL209C	128	Verified	STE6		11	42424	46296	C	ATP-binding cassette (ABC) transporter required for the export of a-factor, catalyzes ATP hydrolysis coupled to a-factor transport, contains 12 transmembrane domains and two ATP binding domains, expressed only in MATa cells
4	target_genes	YNL105W	128	Dubious			14	424157	424585	W	Dubious open reading frame unlikely to encode a protein, based on available experimental and comparative sequence data; partially overlaps the verified gene INP52
4	target_genes	YGL032C	128	Verified	AGA2		7	436575	436838	C	Adhesion subunit of a-agglutinin of a-cells, C-terminal sequence acts as a ligand for alpha-agglutinin (Sag1p) during agglutination, modified with O-linked oligomannosyl chains, linked to anchorage subunit Aga1p via two disulfide bonds
4	target_genes	YJR004C	128	Verified	SAG1	AG(ALPHA)1	10	442902	444854	C	Alpha-agglutinin of alpha-cells, binds to Aga1p during agglutination, N-terminal half is homologous to the immunoglobulin superfamily and contains binding site for a-agglutinin, C-terminal half is highly glycosylated and contains GPI anchor
4	target_genes	YJL170C	128	Verified	ASG7		10	101144	101773	C	Protein that regulates signaling from a G protein beta subunit Ste4p and its relocalization within the cell; specific to a-cells and induced by alpha-factor
4	target_genes	YOL025W	128	Verified	LAG2	ECM36	15	274958	276940	W	Protein involved in determination of longevity; LAG2 gene is preferentially expressed in young cells; overexpression extends the mean and maximum life span of cells
4	target_genes	YKL120W	128	Verified	OAC1		11	216988	217962	W	Mitochondrial inner membrane transporter, transports oxaloacetate, sulfate, and thiosulfate; member of the mitochondrial carrier family
4	target_genes	YFL026W	128	Verified	STE2		6	82578	83873	W	Receptor for alpha-factor pheromone; seven transmembrane-domain GPCR that interacts with both pheromone and a heterotrimeric G protein to initiate the signaling response that leads to mating between haploid a and alpha cells
4	target_genes	YKL178C	128	Verified	STE3	DAF2	11	113220	114632	C	Receptor for a factor receptor, transcribed in alpha cells and required for mating by alpha cells, couples to MAP kinase cascade to mediate pheromone response; ligand bound receptors are endocytosed and recycled to the plasma membrane; GPCR
4	target_genes	YLR040C	128	Uncharacterized			12	228909	229583	C	Putative protein of unknown function; localizes to the cell wall; predicted to be a GPI-attached protein; upregulated by Mcm1p-Alpha1p transcription factor; partially overlaps the dubious ORF YLR041W; YLR040C is not essential
4	target_genes	YPL187W	128	Verified	MF(ALPHA)1		16	193647	194144	W	Mating pheromone alpha-factor, made by alpha cells; interacts with mating type a cells to induce cell cycle arrest and other responses leading to mating; also encoded by MF(ALPHA)2, although MF(ALPHA)1 produces most alpha-factor
4	target_genes	YIL015W	128	Verified	BAR1	SST1	9	322340	324103	W	Aspartyl protease secreted into the periplasmic space of mating type a cells, helps cells find mating partners, cleaves and inactivates alpha factor allowing cells to recover from alpha-factor-induced cell cycle arrest
4	target_genes	YGL090W	128	Verified	LIF1		7	343322	344587	W	Protein involved in DNA double-strand break repair; physically interacts with DNA ligase 4 (Lig4p); homologous to mammalian XRCC4 protein
4	target_genes	YGL089C	128	Verified	MF(ALPHA)2		7	344794	345156	C	Mating pheromone alpha-factor, made by alpha cells; interacts with mating type a cells to induce cell cycle arrest and other responses leading to mating; also encoded by MF(ALPHA)1, which is more highly expressed than MF(ALPHA)2
4	target_genes	YDR461W	128	Verified	MFA1		4	1385168	1385278	W	Mating pheromone a-factor, made by a cells; interacts with alpha cells to induce cell cycle arrest and other responses leading to mating; biogenesis involves C-terminal modification, N-terminal proteolysis, and export; also encoded by MFA2
4	target_genes	YFL025C	128	Verified	BST1	PER17	6	84143	87232	C	GPI inositol deacylase of the ER that negatively regulates COPII vesicle formation, prevents production of vesicles with defective subunits, required for proper discrimination between resident ER proteins and Golgi-bound cargo molecules
4	target_genes	YPL181W	96	Verified	CTI6	RXT1	16	203420	204940	W	Protein that relieves transcriptional repression by binding to the Cyc8p-Tup1p corepressor and recruiting the SAGA complex to the repressed promoter; contains a PHD finger domain
4	cis_gene	YCR039C	128	Verified	MATALPHA2	ALPHA2	3	199542	200174	C	Homeobox-domain protein that, with Mcm1p, represses a-specific genes in haploids; acts with A1p to repress transcription of haploid-specific genes in diploids; one of two genes encoded by the MATalpha mating type cassette
4	cis_gene	YCR041W	128	Dubious			3	200907	201239	W	Dubious open reading frame unlikely to encode a protein, based on available experimental and comparative sequence data
5	module	3.20008	12	1
5	linkage_interval	chromosome	4
5	linkage_interval	start position	188469
5	linkage_interval	end position	226317
5	features	YDL148C	Verified	NOP14	UTP2	4	188155	190587	C	Nucleolar protein, forms a complex with Noc4p that mediates maturation and nuclear export of 40S ribosomal subunits; also present in the small subunit processome complex, which is required for processing of pre-18S rRNA	SCRG_00644	362 G->D
5	features	YDL147W	Verified	RPN5	NAS5	4	190925	192262	W	Essential, non-ATPase regulatory subunit of the 26S proteasome lid, similar to mammalian p55 subunit and to another S. cerevisiae regulatory subunit, Rpn7p	SCRG_00643	41 V->L; 289 N->K
5	features	YDL146W	Verified	LDB17		4	192751	194226	W	Protein of unknown function; GFP-fusion protein localizes to the cell periphery, cytoplasm, bud, and bud neck; null mutant shows a reduced affinity for the alcian blue dye suggesting a decreased net negative charge of the cell surface	SCRG_00642	120 Y->H; 165 S->P; 169 T->A; 273 G->E; 325 R->H
5	features	YDL145C	Verified	COP1	SOO1|RET1|SEC33	4	194572	198177	C	Alpha subunit of COPI vesicle coatomer complex, which surrounds transport vesicles in the early secretory pathway	SCRG_00641	753 F->L; 794 Q->H; 905 I->T; 1006 P->L; 1027 D->N; 1028 A->T
5	features	YDL144C	Uncharacterized			4	198663	199733	C	Putative protein of unknown function; green fluorescent protein (GFP)-fusion protein localizes to the cytoplasm and nucleus; YDL144C is not an essential gene.	SCRG_00640	31 V->I; 114 P->S
5	features	YDL143W	Verified	CCT4	ANC2|TCP4	4	199997	201583	W	Subunit of the cytosolic chaperonin Cct ring complex, related to Tcp1p, required for the assembly of actin and tubulins in vivo	SCRG_00639	exact match
5	features	YDL142C	Verified	CRD1	CLS1	4	201720	202571	C	Cardiolipin synthase; produces cardiolipin, which is an important constituent of mitochondrial membranes; required for normal mitochondrial membrane potential and function	SCRG_00638	152 I->V
5	features	YDL141W	Verified	BPL1	ACC2	4	203040	205112	W	Biotin:apoprotein ligase, covalently modifies proteins with the addition of biotin, required for acetyl-CoA carboxylase (Acc1p) holoenzyme formation	SCRG_00637	253 V->I; 347 V->I; 507 K->Q
5	features	YDL140C	Verified	RPO21	SUA8|RPB220|RPB1	4	205361	210562	C	RNA polymerase II largest subunit B220, part of central core; phosphorylation of C-terminal heptapeptide repeat domain regulates association with transcription and splicing factors; similar to bacterial beta-prime	SCRG_00636	1529 A->P
5	features	YDL139C	Verified	SCM3		4	211376	212047	C	Protein of unknown function; contains nuclear export signal (NES); associates with CEN DNA; required for G2/M progression and localization of Cse4p; isolated as a high-copy suppressor of mutations in the histone fold domain (HFD) of CSE4	SCRG_00635	4 N->S; 145 N->K; 171 D->N
5	features	YDL138W	Verified	RGT2		4	213352	215643	W	Plasma membrane glucose receptor, highly similar to Snf3p; both Rgt2p and Snf3p serve as transmembrane glucose sensors generating an intracellular signal that induces expression of glucose transporter (HXT) genes	SCRG_00634	503 T->I; 539 V->I; 596 N->K; 639 S->N; 725 S->P
5	features	YDL137W	Verified	ARF2		4	216529	217074	W	ADP-ribosylation factor, GTPase of the Ras superfamily involved in regulation of coated formation vesicles in intracellular trafficking within the Golgi; functionally interchangeable with Arf1p	SCRG_00633	exact match
5	features	YDL136W	Verified	RPL35B	SOS2	4	217600	218367	W	Protein component of the large (60S) ribosomal subunit, identical to Rpl35Ap and has similarity to rat L35 ribosomal protein	SCRG_00632	in-frame stop codon
5	features	YDL135C	Verified	RDI1		4	218680	219288	C	Rho GDP dissociation inhibitor involved in the localization and regulation of Cdc42p	SCRG_00631	exact match
5	features	YDL134C	Verified	PPH21	PPH1	4	219662	220771	C	Catalytic subunit of protein phosphatase 2A, functionally redundant with Pph22p; methylated at C terminus; forms alternate complexes with several regulatory subunits; involved in signal transduction and regulation of mitosis	SCRG_00630	exact match
5	features	YDL133C-A	Verified	RPL41B	YDL134C-A|RPL47B	4	221724	221801	C	Ribosomal protein L47 of the large (60S) ribosomal subunit, identical to Rpl41Ap and has similarity to rat L41 ribosomal protein; comprised of only 25 amino acids; rpl41a rpl41b double null mutant is viable	no blast hit
5	features	YDL133W	Uncharacterized			4	222427	223740	W	Putative protein of unknown function	SCRG_00628	19 A->T; 205 V->L; 301 S->N
5	features	YDL132W	Verified	CDC53		4	224304	226751	W	Cullin, structural protein of SCF complexes (which also contain Skp1p, Cdc34p, Hrt1p and an F-box protein) involved in ubiquitination; SCF promotes the G1-S transition by targeting G1 cyclins and the Cln-CDK inhibitor Sic1p for degradation	SCRG_00627	169 S->N; 184 G->E
5	regulatory_signatures	yjl176c	3.20008	SWI3
5	target_genes	YBL099W	12	Verified	ATP1		2	37050	38687	W	Alpha subunit of the F1 sector of mitochondrial F1F0 ATP synthase, which is a large, evolutionarily conserved enzyme complex required for ATP synthesis
5	target_genes	YDR345C	12	Verified	HXT3		4	1162951	1164654	C	Low affinity glucose transporter of the major facilitator superfamily, expression is induced in low or high glucose conditions
5	target_genes	YOR142W	12	Verified	LSC1		15	593058	594047	W	Alpha subunit of succinyl-CoA ligase, which is a mitochondrial enzyme of the TCA cycle that catalyzes the nucleotide-dependent conversion of succinyl-CoA to succinate
5	target_genes	YHR001W-A	12	Verified	QCR10		8	107821	108117	W	Subunit of the ubiqunol-cytochrome c oxidoreductase complex which includes Cobp, Rip1p, Cyt1p, Cor1p, Qcr2p, Qcr6p, Qcr7p, Qcr8p, Qcr9p, and Qcr10p and comprises part of the mitochondrial respiratory chain
5	target_genes	YKL141W	12	Verified	SDH3	YKL4|CYB3	11	179672	180268	W	Cytochrome b subunit of succinate dehydrogenase (Sdh1p, Sdh2p, Sdh3p, Sdh4p), which couples the oxidation of succinate to the transfer of electrons to ubiquinone
5	target_genes	YLL041C	12	Verified	SDH2	ACN17	12	53130	53930	C	Iron-sulfur protein subunit of succinate dehydrogenase (Sdh1p, Sdh2p, Sdh3p, Sdh4p), which couples the oxidation of succinate to the transfer of electrons to ubiquinone
5	target_genes	YPL262W	12	Verified	FUM1		16	47336	48802	W	Fumarase, converts fumaric acid to L-malic acid in the TCA cycle; cytosolic and mitochondrial localization determined by the N-terminal mitochondrial targeting sequence and protein conformation
5	target_genes	YBR039W	12	Verified	ATP3		2	315575	316510	W	Gamma subunit of the F1 sector of mitochondrial F1F0 ATP synthase, which is a large, evolutionarily conserved enzyme complex required for ATP synthesis
5	target_genes	YML119W	12	Uncharacterized			13	30611	31684	W	Putative protein of unknown funtion; YML119W is not an essential gene; potential Cdc28p substrate
5	target_genes	YKL016C	12	Verified	ATP7		11	407108	407632	C	Subunit d of the stator stalk of mitochondrial F1F0 ATP synthase, which is a large, evolutionarily conserved enzyme complex required for ATP synthesis
5	target_genes	YBL045C	12	Verified	COR1	QCR1	2	134146	135519	C	Core subunit of the ubiquinol-cytochrome c reductase complex (bc1 complex), which is a component of the mitochondrial inner membrane electron transport chain
5	target_genes	YJR077C	11	Verified	MIR1		10	577248	578183	C	Mitochondrial phosphate carrier, imports inorganic phosphate into mitochondria; functionally redundant with Pic2p but more abundant than Pic2 under normal conditions
5	target_genes	YHR175W	11	Verified	CTR2		8	452872	453441	W	Putative low-affinity copper transporter of the vacuolar membrane; mutation confers resistance to toxic copper concentrations, while overexpression confers resistance to copper starvation
5	target_genes	YNL052W	11	Verified	COX5A		14	531726	532187	W	Subunit Va of cytochrome c oxidase, which is the terminal member of the mitochondrial inner membrane electron transport chain; predominantly expressed during aerobic growth while its isoform Vb (Cox5Bp) is expressed during anaerobic growth
5	target_genes	YPR104C	11	Verified	FHL1	SPP42	16	733621	736431	C	Putative transcriptional regulator with similarity to DNA-binding domain of Drosophila forkhead; required for rRNA processing; isolated as a suppressor of splicing factor prp4
5	target_genes	YBL064C	10	Verified	PRX1		2	100373	101158	C	Mitochondrial peroxiredoxin (1-Cys Prx) with thioredoxin peroxidase activity, has a role in reduction of hydroperoxides; induced during respiratory growth and under conditions of oxidative stress
5	target_genes	YML120C	10	Verified	NDI1		13	28266	29807	C	NADH:ubiquinone oxidoreductase, transfers electrons from NADH to ubiquinone in the respiratory chain but does not pump protons, in contrast to the higher eukaryotic multisubunit respiratory complex I; homolog of human AMID
5	target_genes	YKL148C	10	Verified	SDH1		11	169212	171134	C	Flavoprotein subunit of succinate dehydrogenase (Sdh1p, Sdh2p, Sdh3p, Sdh4p), which couples the oxidation of succinate to the transfer of electrons to ubiquinone
5	target_genes	YDR178W	10	Verified	SDH4	ACN18	4	817947	818492	W	Membrane anchor subunit of succinate dehydrogenase (Sdh1p, Sdh2p, Sdh3p, Sdh4p), which couples the oxidation of succinate to the transfer of electrons to ubiquinone
5	target_genes	YDR298C	9	Verified	ATP5	OSC1	4	1058172	1058810	C	Subunit 5 of the stator stalk of mitochondrial F1F0 ATP synthase, which is a large, evolutionarily conserved enzyme complex required for ATP synthesis; homologous to bovine subunit OSCP (oligomycin sensitivity-conferring protein)
5	target_genes	YMR191W	9	Verified	SPG5		13	645655	646776	W	Protein required for survival at high temperature during stationary phase; not required for growth on nonfermentable carbon sources
5	target_genes	YMR011W	9	Verified	HXT2		13	288078	289703	W	High-affinity glucose transporter of the major facilitator superfamily, expression is induced by low levels of glucose and repressed by high levels of glucose
5	target_genes	YAL024C	9	Verified	LTE1	MSI2	1	101566	105873	C	Putative GDP/GTP exchange factor required for mitotic exit at low temperatures; acts as a guanine nucleotide exchange factor (GEF) for Tem1p, which is a key regulator of mitotic exit; physically associates with Ras2p-GTP
5	target_genes	YOR144C	9	Verified	ELG1	RTT110	15	602718	605093	C	Protein required for S phase progression and telomere homeostasis, forms an alternative replication factor C complex important for DNA replication and genome integrity; involved in homologous recombination-mediated DNA repair
5	target_genes	YBL015W	9	Verified	ACH1		2	194125	195705	W	Acetyl-coA hydrolase, primarily localized to mitochondria; required for acetate utilization and for diploid pseudohyphal growth
5	target_genes	YJL166W	9	Verified	QCR8	COR5	10	106428	106712	W	Subunit 8 of ubiquinol cytochrome-c reductase complex, which is a component of the mitochondrial inner membrane electron transport chain; oriented facing the intermembrane space; expression is regulated by Abf1p and Cpf1p
5	target_genes	YBL030C	8	Verified	PET9	OP1|ANC2|AAC2	2	163044	164000	C	Major ADP/ATP carrier of the mitochondrial inner membrane, exchanges cytosolic ADP for mitochondrially synthesized ATP; required for viability in many common lab strains carrying a mutation in the polymorphic SAL1 gene
5	target_genes	YJL220W	8	Dubious			10	18243	18695	W	Dubious open reading frame unlikely to encode a protein, based on available experimental and comparative sequence data; partially overlaps the verified gene YJL221C/FSP2	sub-telomere region
5	cis_gene	YDL144C	12	Uncharacterized			4	198663	199733	C	Putative protein of unknown function; green fluorescent protein (GFP)-fusion protein localizes to the cytoplasm and nucleus; YDL144C is not an essential gene.
5	cis_gene	YDL120W	11	Verified	YFH1		4	245923	246447	W	Frataxin, regulates mitochondrial iron accumulation; interacts with Isu1p which promotes Fe-S cluster assembly; interacts with electron transport chain components and may influence respiration; human homolog involved in Friedrich's ataxia
5	cis_gene	YDL110C	9	Verified	TMA17		4	264512	264964	C	Protein of unknown function that associates with ribosomes
5	cis_gene	YDL174C	8	Verified	DLD1		4	145827	147590	C	D-lactate dehydrogenase, oxidizes D-lactate to pyruvate, transcription is heme-dependent, repressed by glucose, and derepressed in ethanol or lactate; located in the mitochondrial inner membrane
6	module	11.5647	21	1
6	linkage_interval	chromosome	5
6	linkage_interval	start position	73010
6	linkage_interval	end position	166038
6	features	YEL043W	Verified			5	70478	73348	W	Predicted cytoskeleton protein involved in intracellular signalling based on quantitative analysis of protein-protein interaction maps; may interact with ribosomes, based on co-purification studies; contains fibronectin type III domain fold	SCRG_04426	531 N->S; 775 Q->E; 822 S->L; 838 I->S; 885 S->N
6	features	YEL042W	Verified	GDA1		5	73771	75327	W	Guanosine diphosphatase located in the Golgi, involved in the transport of GDP-mannose into the Golgi lumen by converting GDP to GMP after mannose is transferred its substrate	SCRG_04427	exact match
6	features	YEL041W	Verified	YEF1		5	75944	77431	W	ATP-NADH kinase; phosophorylates both NAD and NADH; homooctameric structure consisting of 60-kDa subunits; sequence similarity to Utr1p and Pos5p; overexpression complements certain pos5 phenotypes	SCRG_04428	29 D->G; 55 G->A; 97 L->I; 138 I->M; 147 K->E; 177 K->E; 456 S->N; 494 A->S
6	features	YEL040W	Verified	UTR2	CRH2	5	78053	79456	W	Cell wall protein that functions in the transfer of chitin to beta(1-6)glucan; putative chitin transglycosidase; glycosylphosphatidylinositol (GPI)-anchored protein localized to the bud neck; has a role in cell wall maintenance	SCRG_04430	281 S->A; 336 M->T; 403-404 gap; 455 R->H
6	features	YEL039C	Verified	CYC7		5	79636	79977	C	Cytochrome c isoform 2, expressed under hypoxic conditions; electron carrier of the mitochondrial intermembrane space that transfers electrons from ubiquinone-cytochrome c oxidoreductase to cytochrome c oxidase during cellular respiration	SCRG_04431	exact match
6	features	YEL038W	Verified	UTR4		5	80462	81145	W	Protein of unknown function with sequence similarity to 2,3-diketo-5-methylthiopentyl-1-phosphate enolase-phosphatases, found in both the cytoplasm and nucleus	SCRG_04432	1-15 gap; 46 N->K; 72 N->D; 100 V->I; 103 H->Q; 237 N->D
6	features	YEL037C	Verified	RAD23		5	81407	82603	C	Protein with ubiquitin-like N terminus, recognizes and binds damaged DNA (with Rad4p) during nucleotide excision repair; regulates Rad4p levels, subunit of Nuclear Excision Repair Factor 2 (NEF2); homolog of human HR23A and HR23B proteins	SCRG_04433	exact match
6	features	YEL036C	Verified	ANP1	MNN8|GEM3	5	83050	84552	C	Subunit of the alpha-1,6 mannosyltransferase complex; type II membrane protein; has a role in retention of glycosyltransferases in the Golgi; involved in osmotic sensitivity and resistance to aminonitrophenyl propanediol	SCRG_04434	467-468 gap; 472 P->L
6	features	YEL035C	Uncharacterized	UTR5		5	85045	85545	C	Protein of unknown function; transcription may be regulated by Gcr1p	SCRG_04435	exact match
6	features	YEL034C-A	Dubious			5	85613	86215	C	Dubious open reading frame unlikely to encode a protein, based on experimental and comparative sequence data; completely overlaps HYP2/YEL034W, a verified gene that encodes eiF-5A	SCRG_04436	different direction
6	features	YEL034W	Verified	HYP2	TIF51A	5	85676	86149	W	Translation initiation factor eIF-5A, promotes formation of the first peptide bond; similar to and functionally redundant with Anb1p; possible role in translation elongation; undergoes an essential hypusination modification	SCRG_04436	exact match
6	features	YEL033W	Dubious			5	86179	86598	W	Predicted to have metabolic role based on analysis of gene networks derived from chromatin immunoprecipitation experiments, experiments on gene deletion mutants, and localization of transcription factor binding sites	SCRG_04899	low identity protein alignment
6	features	YEL032W	Verified	MCM3		5	86937	89852	W	Protein involved in DNA replication; component of the Mcm2-7 hexameric complex that binds chromatin as a part of the pre-replicative complex	SCRG_04437	exact match
6	features	YEL032C-A	Dubious			5	87040	87201	C	Identified by gene-trapping, microarray-based expression analysis, and genome-wide homology searching	SCRG_04437	different direction
6	features	YEL031W	Verified	SPF1	PER9|PIO1|COD1	5	90258	93905	W	P-type ATPase, ion transporter of the ER membrane involved in ER function and Ca2+ homeostasis; required for regulating Hmg2p degradation; confers sensitivity to a killer toxin (SMKT) produced by Pichia farinosa KK1	SCRG_04438	155 P->S
6	features	YEL030C-A	Dubious			5	94583	94897	C	Identified by gene-trapping, microarray-based expression analysis, and genome-wide homology searching	SCRG_04439	different direction
6	features	YEL030W	Verified	ECM10	SSC3	5	94644	96578	W	Heat shock protein of the Hsp70 family, localized in mitochondrial nucleoids, plays a role in protein translocation, interacts with Mge1p in an ATP-dependent manner; overexpression induces extensive mitochondrial DNA aggregations	SCRG_04439	489 T->I; 599 S->I
6	features	YEL029C	Verified	BUD16		5	96858	97796	C	Protein involved in bud-site selection and telomere maintenance; diploid mutants display a random budding pattern instead of the wild-type bipolar pattern; has similarity to pyridoxal kinases	SCRG_04440	exact match
6	features	YEL028W	Dubious			5	98668	99129	W	Dubious open reading frame unlikely to encode a protein, based on available experimental and comparative sequence data	SCRG_03998	low identity protein alignment
6	features	YEL027W	Verified	CUP5	VMA3|GEF2|CLS7	5	100769	101251	W	Proteolipid subunit of the vacuolar H(+)-ATPase V0 sector (subunit c; dicyclohexylcarbodiimide binding subunit); required for vacuolar acidification and important for copper and iron metal ion homeostasis	SCRG_04441	exact match
6	features	YEL026W	Verified	SNU13		5	101943	102323	W	RNA binding protein, part of U3 snoRNP involved in rRNA processing, part of U4/U6-U5 tri-snRNP involved in mRNA splicing, similar to human 15.5K protein	SCRG_04442	exact match
6	features	YEL025C	Uncharacterized		SRI1	5	102581	106147	C	Putative protein of unknown function; green fluorescent protein (GFP)-fusion protein localizes to both the cytoplasm and the nucleus	SCRG_04443	569 N->S; 582 A->T; 860 E->G
6	features	YEL024W	Verified	RIP1		5	107260	107907	W	Ubiquinol-cytochrome-c reductase, a Rieske iron-sulfur protein of the mitochondrial cytochrome bc1 complex; transfers electrons from ubiquinol to cytochrome c1 during respiration	SCRG_04444	28 L->V
6	features	YEL023C	Uncharacterized			5	108504	110552	C	Putative protein of unknown function; expression is increased greatly during sporulation; YEL023C is not an essential gene	SCRG_04445	exact match
6	features	YEL022W	Verified	GEA2		5	111421	115800	W	Guanine nucleotide exchange factor for ADP ribosylation factors (ARFs), involved in vesicular transport between the Golgi and ER, Golgi organization, and actin cytoskeleton organization; similar to but not functionally redundant with Gea1p	SCRG_04446	4 R->K; 110 I->V; 269 Q->E; 1075 I->V; 1424 H->Q
6	features	YEL021W	Verified	URA3		5	116167	116970	W	Orotidine-5'-phosphate (OMP) decarboxylase, catalyzes the sixth enzymatic step in the de novo biosynthesis of pyrimidines, converting OMP into uridine monophosphate (UMP); converts 5-FOA into 5-fluorouracil, a toxic compound	SCRG_04447	1-224 gap
6	features	YEL020C-B	Dubious			5	117183	117380	C	Dubious open reading frame unlikely to encode a protein; partially overlaps verified gene YEL020W-A; identified by fungal homology and RT-PCR	SCRG_04448	different direction
6	features	YEL020W-A	Verified	TIM9		5	117211	117474	W	Mitochondrial intermembrane space protein, forms a complex with Mrs11p/Tim10p that mediates import and insertion of a subset of polytopic inner membrane proteins; may prevent aggregation of incoming proteins in a chaperone-like manner	SCRG_04448	exact match
6	features	YEL020C	Uncharacterized			5	118617	120299	C	Hypothetical protein with low sequence identity to Pdc1p	SCRG_04449	364 T->N
6	features	YEL019C	Verified	MMS21		5	120498	121301	C	SUMO ligase involved in chromosomal organization and DNA repair; essential subunit of the Mms21-Smc5-Smc6 complex; mutants are sensitive to methyl methanesulfonate and show increased spontaneous mutation and mitotic recombination	SCRG_04450	169 D->G
6	features	YEL018C-A	Dubious			5	121455	121988	C	Dubious open reading frame unlikely to encode a functional protein, based on available experimental and comparative sequence data	SCRG_04451	different direction
6	features	YEL018W	Verified	EAF5		5	121471	122310	W	Esa1p-associated factor, non-essential subunit of the NuA4 acetyltransferase complex	SCRG_04451	exact match
6	features	YEL017C-A	Verified	PMP2		5	122798	122929	C	Proteolipid associated with plasma membrane H(+)-ATPase (Pma1p); regulates plasma membrane H(+)-ATPase activity; nearly identical to PMP1	SCRG_04452	exact match
6	features	YEL017W	Verified	GTT3		5	123657	124670	W	Protein of unknown function with a possible role in glutathione metabolism, as suggested by computational analysis of large-scale protein-protein interaction data; GFP-fusion protein localizes to the nuclear periphery	SCRG_04453	330 C->S
6	features	YEL016C	Verified	NPP2		5	124737	126218	C	Nucleotide pyrophosphatase/phosphodiesterase family member; mediates extracellular nucleotide phosphate hydrolysis along with Npp1p and Pho5p; activity and expression enhanced during conditions of phosphate starvation	SCRG_04454	360 C->R
6	features	YEL015W	Verified	EDC3	LSM16|DCP3	5	126629	128284	W	Non-essential conserved protein of unknown function, plays a role in mRNA decapping by specifically affecting the function of the decapping enzyme Dcp1p; localizes to cytoplasmic mRNA processing bodies	SCRG_04455	exact match
6	features	YEL014C	Dubious			5	128303	128608	C	Dubious open reading frame unlikely to encode a functional protein, based on available experimental and comparative sequence data	SCRG_01925	different direction
6	features	YEL013W	Verified	VAC8	YEB3	5	128825	130561	W	Phosphorylated vacuolar membrane protein that interacts with Atg13p, required for the cytoplasm-to-vacuole targeting (Cvt) pathway; interacts with Nvj1p to form nucleus-vacuole junctions	SCRG_04456	exact match
6	features	YEL012W	Verified	UBC8	GID3	5	131772	132551	W	Ubiquitin-conjugating enzyme that negatively regulates gluconeogenesis by mediating the glucose-induced ubiquitination of fructose-1,6-bisphosphatase (FBPase); cytoplasmic enzyme that catalyzes the ubiquitination of histones in vitro	SCRG_04457	1-2 gap
6	features	YEL011W	Verified	GLC3	GHA1	5	133120	135234	W	Glycogen branching enzyme, involved in glycogen accumulation; green fluorescent protein (GFP)-fusion protein localizes to the cytoplasm in a punctate pattern	SCRG_04458	503 A->T
6	features	YEL010W	Dubious			5	136279	136629	W	Dubious open reading frame unlikely to encode a functional protein, based on available experimental and comparative sequence data	SCRG_03841	low identity protein alignment
6	features	YEL009C-A	Dubious			5	136371	136778	C	Dubious open reading frame unlikely to encode a functional protein, based on available experimental and comparative sequence data	SCRG_04959	different direction
6	features	YEL009C	Verified	GCN4	ARG9|AAS3	5	138918	139763	C	Transcriptional activator of amino acid biosynthetic genes in response to amino acid starvation; expression is tightly regulated at both the transcriptional and translational levels	SCRG_04459	91 D->A
6	features	YEL008W	Dubious			5	140512	140892	W	Hypothetical protein predicted to be involved in metabolism	SCRG_05506	low identity protein alignment
6	features	YEL008C-A	Dubious			5	140726	140818	C	Identified by gene-trapping, microarray-based expression analysis, and genome-wide homology searching	SCRG_04668	1-623 gap; 623 M->L; 624 T->S; 625-627 gap; 629 L->F; 632 R->Q; 634 more than 10 sequential mismatches in protein
6	features	YEL007W	Uncharacterized		TOS9	5	141891	143891	W	Putative protein with sequence similarity to S. pombe gti1+ (gluconate transport inducer 1)	SCRG_04460	in-frame stop codon
6	features	YEL006W	Verified	YEA6	NDT2	5	144326	145333	W	Putative mitochondrial NAD+ transporter, member of the mitochondrial carrier subfamily (see also YIA6); has putative human ortholog	SCRG_04461	exact match
6	features	YEL005C	Verified	VAB2	VAB31	5	145906	146754	C	Protein with a potential role in vacuolar function, as suggested by its ability to bind Vac8p; green fluorescent protein (GFP)-fusion protein localizes to the cytoplasm in a punctate pattern	SCRG_04462	in-frame stop codon
6	features	YEL004W	Verified	YEA4		5	146950	147978	W	Uridine diphosphate-N-acetylglucosamine (UDP-GlcNAc) transporter required for cell wall chitin synthesis; localized to the ER	SCRG_04463	exact match
6	features	YEL003W	Verified	GIM4	PFD2	5	148175	148598	W	Subunit of the heterohexameric cochaperone prefoldin complex which binds specifically to cytosolic chaperonin and transfers target proteins to it	SCRG_04464	2 E->H; 3 Q->V; 4 R->A; 6-18 gap; 18 N->I
6	features	YEL002C	Verified	WBP1		5	148721	150013	C	Beta subunit of the oligosaccharyl transferase (OST) glycoprotein complex; required for N-linked glycosylation of proteins in the endoplasmic reticulum	SCRG_04465	exact match
6	features	YEL001C	Uncharacterized			5	150300	150977	C	Putative protein of unknown function; green fluorescent protein (GFP)-fusion localizes to the ER; YEL001C is non-essential; null mutant displays increased levels of spontaneous Rad52 foci	SCRG_04466	exact match
6	features	YER001W	Verified	MNN1		5	153519	155807	W	Alpha-1,3-mannosyltransferase, integral membrane glycoprotein of the Golgi complex, required for addition of alpha1,3-mannose linkages to N-linked and O-linked oligosaccharides, one of five S. cerevisiae proteins of the MNN1 family	SCRG_04467	338 S->T; 466 N->H
6	features	YER002W	Verified	NOP16		5	156802	157497	W	Constituent of 66S pre-ribosomal particles, involved in 60S ribosomal subunit biogenesis	SCRG_04468	116 G->E
6	features	YER003C	Verified	PMI40	PMI	5	157735	159117	C	Mannose-6-phosphate isomerase, catalyzes the interconversion of fructose-6-P and mannose-6-P; required for early steps in protein mannosylation	SCRG_04469	exact match
6	features	YER004W	Verified			5	159579	160274	W	Protein of unknown function, localized to the mitochondrial outer membrane	SCRG_04470	144 I->T
6	features	YER005W	Verified	YND1	YEJ5	5	160549	162441	W	Apyrase with wide substrate specificity, involved in preventing the inhibition of glycosylation by hydrolyzing nucleoside tri- and diphosphates which are inhibitors of glycotransferases; partially redundant with Gda1p	SCRG_04471	exact match
6	features	YER006W	Verified	NUG1		5	162722	164284	W	GTPase that associates with nuclear 60S pre-ribosomes, required for export of 60S ribosomal subunits from the nucleus	SCRG_04472	190 S->G
6	features	YER006C-A	Dubious			5	164343	164660	C	Dubious open reading frame unlikely to encode a protein, based on available experimental and comparative sequence data; partially overlaps the verified ORF PAC2	SCRG_04473	different direction
6	features	YER007W	Verified	PAC2		5	164526	166082	W	Microtubule effector required for tubulin heterodimer formation, binds alpha-tubulin, required for normal microtubule function, null mutant exhibits cold-sensitive microtubules and sensitivity to benomyl	SCRG_04473	322 F->C; 341 Y->D; 502 V->I
6	regulatory_signatures	ylr014c	11.5647	PPR1
6	target_genes	YLR420W	21	Verified	URA4		12	963782	964876	W	Dihydroorotase, catalyzes the third enzymatic step in the de novo biosynthesis of pyrimidines, converting carbamoyl-L-aspartate into dihydroorotate
6	target_genes	YKL216W	21	Verified	URA1		11	25216	26160	W	Dihydroorotate dehydrogenase, catalyzes the fourth enzymatic step in the de novo biosynthesis of pyrimidines, converting dihydroorotic acid into orotic acid
6	target_genes	YOL126C	21	Verified	MDH2		15	81787	82920	C	Cytoplasmic malate dehydrogenase, one of the three isozymes that catalyze interconversion of malate and oxaloacetate; involved in gluconeogenesis during growth on ethanol or acetate as carbon source; interacts with Pck1p and Fbp1p
6	target_genes	YOL143C	21	Verified	RIB4		15	54594	55103	C	Lumazine synthase (6,7-dimethyl-8-ribityllumazine synthase, also known as DMRL synthase); catalyzes synthesis of immediate precursor to riboflavin
6	target_genes	YMR241W	21	Verified	YHM2		13	751960	752904	W	Mitochondrial DNA-binding protein, component of the mitochondrial nucleoid structure, involved in mtDNA replication and segregation of mitochondrial genomes; member of the mitochondrial carrier protein family
6	target_genes	YER088C	20	Verified	DOT6		5	333172	335184	C	Protein of unknown function, involved in telomeric gene silencing and filamentation
6	target_genes	YNL065W	19	Verified	AQR1		14	503725	505485	W	Plasma membrane transporter of the major facilitator superfamily that confers resistance to short-chain monocarboxylic acids and quinidine
6	target_genes	YLR421C	19	Verified	RPN13		12	965087	965557	C	Subunit of the 19S regulatory particle of the 26S proteasome lid
6	target_genes	YPL177C	18	Verified	CUP9		16	213041	213961	C	Homeodomain-containing transcriptional repressor of PTR2, which encodes a major peptide transporter; imported peptides activate ubiquitin-dependent proteolysis, resulting in degradation of Cup9p and de-repression of PTR2 transcription
6	target_genes	YKL029C	18	Verified	MAE1		11	382359	384368	C	Mitochondrial malic enzyme, catalyzes the oxidative decarboxylation of malate to pyruvate, which is a key intermediate in sugar metabolism and a precursor for synthesis of several amino acids
6	target_genes	YBR218C	18	Verified	PYC2		2	658702	662244	C	Pyruvate carboxylase isoform, cytoplasmic enzyme that converts pyruvate to oxaloacetate; highly similar to isoform Pyc1p but differentially regulated; mutations in the human homolog are associated with lactic acidosis
6	target_genes	YLR350W	18	Verified	ORM2		12	828729	829379	W	Evolutionarily conserved protein with similarity to Orm1p, required for resistance to agents that induce the unfolded protein response; human ortholog is located in the endoplasmic reticulum
6	target_genes	YLR298C	16	Verified	YHC1		12	724723	725418	C	Component of the U1 snRNP complex required for pre-mRNA splicing; putative ortholog of human U1C protein, which is involved in formation of a complex between U1 snRNP and the pre-mRNA 5' splice site
6	target_genes	YBR105C	15	Verified	VID24	GID4	2	450875	451963	C	Peripheral membrane protein located at Vid (vacuole import and degradation) vesicles; regulates fructose-1,6-bisphosphatase (FBPase) targeting to the vacuole; involved in proteasome-dependent catabolite degradation of FBPase
6	target_genes	YMR043W	15	Verified	MCM1	FUN80	13	353870	354730	W	Transcription factor involved in cell-type-specific transcription and pheromone response; plays a central role in the formation of both repressor and activator complexes
6	target_genes	YDR192C	13	Verified	NUP42	UIP1|RIP1	4	843566	844858	C	Subunit of the nuclear pore complex (NPC) that localizes exclusively to the cytoplasmic side; involved in RNA export, most likely at a terminal step; interacts with Gle1p
6	cis_gene	YEL021W	21	Verified	URA3		5	116167	116970	W	Orotidine-5'-phosphate (OMP) decarboxylase, catalyzes the sixth enzymatic step in the de novo biosynthesis of pyrimidines, converting OMP into uridine monophosphate (UMP); converts 5-FOA into 5-fluorouracil, a toxic compound
6	cis_gene	YEL037C	19	Verified	RAD23		5	81407	82603	C	Protein with ubiquitin-like N terminus, recognizes and binds damaged DNA (with Rad4p) during nucleotide excision repair; regulates Rad4p levels, subunit of Nuclear Excision Repair Factor 2 (NEF2); homolog of human HR23A and HR23B proteins
6	cis_gene	YEL052W	16	Verified	AFG1		5	56571	58100	W	Conserved protein that may act as a chaperone in the degradation of misfolded or unassembled cytochrome c oxidase subunits; localized to matrix face of the mitochondrial inner membrane; member of the AAA family but lacks a protease domain
7	module	3+C503.605452	6	17
7	linkage_interval	chromosome	7
7	linkage_interval	start position	55458
7	linkage_interval	end position	73488
7	features	YGL236C	Verified	MTO1	IPS1	7	53787	55796	C	Mitochondrial protein, forms a heterodimer complex with Mss1p that performs the 5-carboxymethylaminomethyl modification of the wobble uridine base in mitochondrial tRNAs; required for respiration in paromomycin-resistant 15S rRNA mutants	SCRG_01221	261 A->K; 448 E->Q
7	features	YGL235W	Uncharacterized			7	55279	55815	W	Putative protein of unknown function; potential Cdc28p substrate	SCRG_01220	59 F->L
7	features	YGL234W	Verified	ADE5,7		7	56482	58890	W	Bifunctional enzyme of the 'de novo' purine nucleotide biosynthetic pathway, contains aminoimidazole ribotide synthetase and glycinamide ribotide synthetase activities	SCRG_01219	exact match
7	features	YGL233W	Verified	SEC15		7	59122	61854	W	Essential 113kDa subunit of the exocyst complex (Sec3p, Sec5p, Sec6p, Sec8p, Sec10p, Sec15p, Exo70p, and Exo84p), which mediates polarized targeting of vesicles to active sites of exocytosis; Sec15p associates with Sec4p and vesicles	SCRG_01218	exact match
7	features	YGL232W	Verified	TAN1		7	62075	63002	W	Putative tRNA acetyltransferase, RNA-binding protein required for the formation of the modified nucleoside N(4)-acetylcytidine in serine and leucine tRNAs but not required for the same modification in 18S rRNA	SCRG_01217	exact match
7	features	YGL231C	Uncharacterized			7	63048	63620	C	Putative protein of unknown function; green fluorescent protein (GFP)-fusion protein localizes to the endoplasmic reticulum	SCRG_01216	exact match
7	features	YGL230C	Uncharacterized			7	63772	64215	C	Putative protein of unknown function; non-essential gene	SCRG_01215	exact match
7	features	YGL229C	Verified	SAP4		7	64503	66959	C	Protein required for function of the Sit4p protein phosphatase, member of a family of similar proteins that form complexes with Sit4p, including Sap155p, Sap185p, and Sap190p	SCRG_01214	83 A->G; 113 D->G; 278 E->D; 412 D->G
7	features	YGL228W	Verified	SHE10		7	67598	69331	W	Putative glycosylphosphatidylinositol (GPI)-anchored protein of unknown function; overexpression causes growth arrest	SCRG_01213	138 L->I; 157 Y->C; 205 R->H; 263 G->D; 306 N->H; 551 R->L; 573 I->T
7	features	YGL227W	Verified	VID30	GID1	7	69671	72547	W	Protein involved in proteasome-dependent catabolite degradation of fructose-1,6-bisphosphatase (FBPase); shifts the balance of nitrogen metabolism toward the production of glutamate; localized to the nucleus and the cytoplasm	SCRG_01212	exact match
7	features	YGL226C-A	Verified	OST5		7	72748	73157	C	Zeta subunit of the oligosaccharyltransferase complex of the ER lumen, which catalyzes asparagine-linked glycosylation of newly synthesized proteins	SCRG_01211	46 A->T
7	features	YGL226W	Uncharacterized			7	73339	73710	W	Putative protein of unknown function; green fluorescent protein (GFP)-fusion protein localizes to the mitochondrion	SCRG_01210	8 R->L; 52 Q->E; 92 I->M
7	regulatory_signatures	ydr169c	10.896	STB3
7	regulatory_signatures	ypr193c	10.2955	HPA2
7	regulatory_signatures	ypr065w	10.1463	ROX1
7	regulatory_signatures	ycr065w	9.82883	HCM1
7	regulatory_signatures	yol108c	9.13517	INO4
7	regulatory_signatures	ynl204c	8.87833	SPS18
7	regulatory_signatures	ykl062w	8.59483	MSN4
7	regulatory_signatures	ykl185w	8.49667	ASH1
7	regulatory_signatures	ygr044c	8.27967	RME1
7	regulatory_signatures	ypl038w	8.27417	MET31
7	regulatory_signatures	yol116w	8.24117	MSN1
7	regulatory_signatures	yml099c	8.00467	ARG81
7	regulatory_signatures	ydr213w	7.8635	UPC2
7	regulatory_signatures	ypl089c	7.55317	RLM1
7	regulatory_signatures	ylr266c	7.51417	PDR8
7	regulatory_signatures	ykl072w	7.18117	STB6
7	regulatory_signatures	ylr182w	7.10933	SWI6
7	target_genes	YNL206C	102	Verified	RTT106		14	256789	258156	C	Protein with a role in regulation of Ty1 transposition
7	target_genes	YDR299W	102	Verified	BFR2		4	1059623	1061227	W	Essential protein possibly involved in secretion; multicopy suppressor of sensitivity to Brefeldin A
7	target_genes	YGR280C	102	Verified	PXR1	GNO1	7	1050916	1051731	C	Essential protein involved in rRNA and snoRNA maturation; competes with TLC1 RNA for binding to Est2p, suggesting a role in regulation of telomerase; human homolog inhibits telomerase; contains a G-patch RNA interacting domain
7	target_genes	YDR465C	102	Verified	RMT2		4	1393328	1394566	C	Arginine methyltransferase; ribosomal protein L12 is a substrate
7	target_genes	YGR028W	102	Verified	MSP1	YTA4	7	542207	543295	W	Mitochondrial protein involved in sorting of proteins in the mitochondria; putative membrane-spanning ATPase
7	target_genes	YOR091W	102	Verified	TMA46	RBF46	15	493434	494471	W	Protein of unknown function that associates with ribosomes; interacts with GTPase Rbg1p
7	target_genes	YKL143W	102	Verified	LTV1	YKL2	11	176786	178177	W	Component of the GSE complex, which is required for proper sorting of amino acid permease Gap1p; required for ribosomal small subunit export from nucleus; required for growth at low temperature
7	target_genes	YKL021C	102	Verified	MAK11		11	396987	398393	C	Protein involved in an early, nucleolar step of 60S ribosomal subunit biogenesis; essential for cell growth and replication of killer M1 dsRNA virus; contains four beta-transducin repeats
7	target_genes	YLL034C	102	Verified	RIX7		12	70632	73145	C	Putative ATPase of the AAA family, required for export of pre-ribosomal large subunits from the nucleus; distributed between the nucleolus, nucleoplasm, and nuclear periphery depending on growth conditions
7	target_genes	YNL075W	102	Verified	IMP4		14	485608	486480	W	Component of the SSU processome, which is required for pre-18S rRNA processing; interacts with Mpp10p; member of a superfamily of proteins that contain a sigma(70)-like motif and associate with RNAs
7	target_genes	YKL165C	102	Verified	MCD4	FSR2|SSU21|ZRG16	11	137937	140696	C	Protein involved in glycosylphosphatidylinositol (GPI) anchor synthesis; multimembrane-spanning protein that localizes to the endoplasmic reticulum; highly conserved among eukaryotes
7	target_genes	YGL111W	102	Verified	NSA1		7	299981	301372	W	Constituent of 66S pre-ribosomal particles, involved in 60S ribosomal subunit biogenesis
7	target_genes	YPL044C	102	Dubious			16	469923	470471	C	Dubious open reading frame unlikely to encode a protein, based on available experimental and comparative sequence data; partially overlaps the verified gene NOP4/YPL043W
7	target_genes	YGL252C	102	Verified	RTG2		7	25718	27484	C	Sensor of mitochondrial dysfunction; regulates the subcellular location of Rtg1p and Rtg3p, transcriptional activators of the retrograde (RTG) and TOR pathways; Rtg2p is inhibited by the phosphorylated form of Mks1p
7	target_genes	YHR081W	102	Verified	LRP1	RRP47|YC1D	8	267540	268094	W	Substrate-specific nuclear cofactor for exosome activity in the processing of stable RNAs; required for telomere length maintenance; homolog of mammalian nuclear matrix protein C1D involved in regulation of DNA repair and recombination
7	target_genes	YFL023W	102	Verified	BUD27	URI1	6	90984	93374	W	Protein involved in bud-site selection, nutrient signaling, and gene expression controlled by the TOR kinase; diploid mutants display a random budding pattern instead of the wild-type bipolar pattern
7	target_genes	YNL215W	102	Verified	IES2		14	244469	245431	W	Protein that associates with the INO80 chromatin remodeling complex under low-salt conditions
7	target_genes	YLR106C	102	Verified	MDN1	REA1	12	349007	363739	C	Huge dynein-related AAA-type ATPase (midasin), forms extended pre-60S particle with the Rix1 complex (Rix1p-Ipi1p-Ipi3p), may mediate ATP-dependent remodeling of 60S subunits and subsequent export from nucleoplasm to cytoplasm
7	target_genes	YKL083W	102	Dubious			11	280565	281179	W	Dubious open reading frame, unlikely to encode a protein; not conserved in closely related <i>Saccharomyces</i> species; partially overlaps the verified essential gene RRP14
7	target_genes	YGR200C	85	Verified	ELP2	TOT2	7	899909	902275	C	Subunit of Elongator complex, which is required for modification of wobble nucleosides in tRNA; target of Kluyveromyces lactis zymocin
7	target_genes	YLR074C	85	Verified	BUD20		12	281957	282457	C	Protein involved in bud-site selection; diploid mutants display a random budding pattern instead of the wild-type bipolar pattern
7	target_genes	YNL231C	68	Verified	PDR16	SFH3	14	215988	217043	C	Phosphatidylinositol transfer protein (PITP) controlled by the multiple drug resistance regulator Pdr1p, localizes to lipid particles and microsomes, controls levels of various lipids, may regulate lipid synthesis, homologous to Pdr17p
7	target_genes	YNR003C	68	Verified	RPC34		14	634346	635299	C	RNA polymerase III subunit C34; interacts with TFIIIB70 and is a key determinant in pol III recruitment by the preinitiation complex
7	target_genes	YGL192W	68	Verified	IME4	SPO8	7	142252	144054	W	Probable mRNA N6-adenosine methyltransferase that is required for IME1 transcript accumulation and for sporulation; expression is induced in starved MATa/MAT alpha diploid cells
7	target_genes	YJL033W	68	Verified	HCA4	ECM24|DBP4	10	383832	386144	W	Putative nucleolar DEAD box RNA helicase; high-copy number suppression of a U14 snoRNA processing mutant suggests an involvement in 18S rRNA synthesis
7	target_genes	YCL059C	68	Verified	KRR1		3	22429	23379	C	Essential nucleolar protein required for the synthesis of 18S rRNA and for the assembly of 40S ribosomal subunit	sub-telomere region
7	target_genes	YNL308C	68	Verified	KRI1		14	54121	55896	C	Essential nucleolar protein required for 40S ribosome biogenesis; physically and functionally interacts with Krr1p
7	target_genes	YGL201C	68	Verified	MCM6		7	117858	120911	C	Protein involved in DNA replication; component of the Mcm2-7 hexameric complex that binds chromatin as a part of the pre-replicative complex
7	target_genes	YER087W	68	Uncharacterized			5	330572	332302	W	Protein with similarity to tRNA synthetases; the authentic, non-tagged protein is detected in highly purified mitochondria in high-throughput studies
8	module	18.4312	30	9
8	linkage_interval	chromosome	8
8	linkage_interval	start position	56246
8	linkage_interval	end position	140058
8	features	YHL024W	Verified	RIM4		8	56647	58788	W	Putative RNA-binding protein required for the expression of early and middle sporulation genes	SCRG_04679	in-frame stop codon
8	features	YHL023C	Verified	RMD11		8	59121	62561	C	Protein required for sporulation	SCRG_04680	480 T->I; 506 P->Q; 691 S->G; 705 N->H; 876 D->E; 883 S->N; 1120 I->T
8	features	YHL022C	Verified	SPO11		8	62959	64155	C	Meiosis-specific protein that initiates meiotic recombination by catalyzing the formation of double-strand breaks in DNA via a transesterification reaction; required for homologous chromosome pairing and synaptonemal complex formation	SCRG_04681	76 K->R; 192 E->A; 278 K->N; 396 E->K
8	features	YHL021C	Uncharacterized			8	64459	65856	C	Putative protein of unknown function; the authentic, non-tagged protein is detected in highly purified mitochondria in high-throughput studies	SCRG_04682	371 L->P; 452 S->N
8	features	YHL020C	Verified	OPI1		8	66239	67453	C	Transcriptional regulator of a variety of genes; phosphorylation by protein kinase A stimulates Opi1p function in negative regulation of phospholipid biosynthetic genes; involved in telomere maintenance	SCRG_04683	393 V->I
8	features	YHL019W-A	Dubious			8	67708	68301	W	Dubious open reading frame unlikely to encode a protein, based on available experimental and comparative sequence data; overlaps the verified gene APM2/YHL019C	SCRG_04684	different direction
8	features	YHL019C	Verified	APM2		8	67728	69545	C	Protein of unknown function, homologous to the medium chain of mammalian clathrin-associated protein complex; involved in vesicular transport	SCRG_04684	198 K->N; 347 D->E
8	features	YHL018W	Uncharacterized			8	69705	70067	W	Putative protein of unknown function; green fluorescent protein (GFP)-fusion protein localizes to mitochondria and is induced in response to the DNA-damaging agent MMS	SCRG_04685	exact match
8	features	YHL017W	Uncharacterized			8	70273	71871	W	Putative protein of unknown function; green fluorescent protein (GFP)-fusion protein co-localizes with clathrin-coated vesicles	SCRG_04686	489 H->Y; 519 V->L
8	features	YHL016C	Verified	DUR3		8	72034	74241	C	Plasma membrane urea transporter, expression is highly sensitive to nitrogen catabolite repression and induced by allophanate, the last intermediate of the allantoin degradative pathway	SCRG_04687	exact match
8	features	YHL015W-A	Uncharacterized			8	74696	74779	W	Putative protein of unknown function	SCRG_04688	14 A->V
8	features	YHL015W	Verified	RPS20	URP2	8	75409	75774	W	Protein component of the small (40S) ribosomal subunit; overproduction suppresses mutations affecting RNA polymerase III-dependent transcription; has similarity to E. coli S10 and rat S20 ribosomal proteins	SCRG_04689	exact match
8	features	YHL014C	Verified	YLF2	YLF1	8	76094	77311	C	Protein of unknown function, has weak similarity to E. coli GTP-binding protein gtp1; the authentic, non-tagged protein is detected in highly purified mitochondria in high-throughput studies	SCRG_04690	exact match
8	features	YHL013C	Verified	OTU2		8	77427	78350	C	Protein of unknown function that may interact with ribosomes, based on co-purification experiments; member of the ovarian tumor-like (OTU) superfamily of predicted cysteine proteases; shows cytoplasmic localization	SCRG_04691	exact match
8	features	YHL012W	Uncharacterized			8	78932	80413	W	Putative protein of unknown function, has some homology to Ugp1p, which encodes UDP-glucose pyrophosphorylase	SCRG_04692	62 S->L; 274 V->D; 320 V->E; 323 E->K; 334 S->R; 378 R->K; 381 K->R; 425 K->N; 438 E->D
8	features	YHL011C	Verified	PRS3		8	80650	81612	C	5-phospho-ribosyl-1(alpha)-pyrophosphate synthetase, involved in nucleotide, histidine, and tryptophan biosynthesis; one of a five related enzymes, which are active as heteromultimeric complexes	SCRG_04693	exact match
8	features	YHL010C	Uncharacterized			8	81960	83717	C	Putative protein of unknown function, contains a zinc finger region and has homology to human BRAP2, which is a cytoplasmic protein that binds nuclear localization sequences	SCRG_04694	8 I->V; 94 S->N; 96 A->S; 405 S->P; 500 E->G
8	features	YHL009C	Verified	YAP3		8	84064	85056	C	Basic leucine zipper (bZIP) transcription factor	SCRG_04695	31 S->N; 51 T->A; 78 N->D; 81 F->L; 95 I->S; 118 T->I; 121 F->S; 125 N->S; 133 S->T; 289 E->D
8	features	YHL008C	Uncharacterized			8	92623	94506	C	Putative protein of unknown function, does not appear to be involved in monocarboxylic acid transport; green fluorescent protein (GFP)-fusion protein localizes to the vacuole	SCRG_04696	37 I->V; 41 V->I; 54 Y->H; 56 E->D; 60 I->M; 75 N->T; 85 M->I; 103 L->M; 105 K->R; 113 M->I; 114 I->V; 117 V->F; 135 G->S; 138 S->T; 141 S->G; 144 K->E; 147 I->M; 148 I->K; 151 R->K; 158 V->A; 163 V->I; 172 C->G; 195 L->I; 202 D->T; 204 I->V; 227 N->D; 296 Q->P; 301-310 gap; 318 E->G; 320 L->V; 322 N->D; 327 G->D; 328 F->S; 331 I->A; 335 N->I; 338 N->S; 342 F->L; 351 R->L; 358 I->V; 363 V->A; 374…
8	features	YHL007C	Verified	STE20		8	95114	97933	C	Signal transducing kinase of the PAK (p21-activated kinase) family, involved in pheromone response and pseudohyphal/invasive growth pathways, activated by Cdc42p; binds Ste4p at a GBB motif present in noncatalytic domains of PAK kinases	SCRG_04697	28 A->T; 34 D->N; 47 T->I; 134 I->M; 485 A->T; 551 S->Y; 839 N->D
8	features	YHL006W-A	Dubious			8	97728	98081	W	Dubious open reading frame unlikely to encode a functional protein, based on available experimental and comparative sequence data	SCRG_04697	different direction
8	features	YHL006C	Verified	SHU1		8	98339	98791	C	Protein of unassigned function involved in mutation suppression, important for error-free repair of spontaneous and induced DNA lesions to protect the genome from mutation; associates with Shu2p, Psy3p, and Csm2p	SCRG_04698	91 V->I; 104 D->E
8	features	YHL005C	Dubious			8	98824	99216	C	Dubious open reading frame unlikely to encode a protein, based on available experimental and comparative sequence data; partially overlaps the verified ORF YHL004W	SCRG_04456	low identity protein alignment
8	features	YHL004W	Verified	MRP4		8	99215	100399	W	Mitochondrial ribosomal protein of the small subunit	SCRG_04699	exact match
8	features	YHL003C	Verified	LAG1		8	100644	101879	C	Ceramide synthase component, involved in synthesis of ceramide from C26(acyl)-coenzyme A and dihydrosphingosine or phytosphingosine, functionally equivalent to Lac1p	SCRG_04700	213 V->D
8	features	YHL002C-A	Dubious			8	102582	103070	C	Dubious open reading frame unlikely to encode a functional protein, based on available experimental and comparative sequence data	SCRG_04701	different direction
8	features	YHL002W	Verified	HSE1		8	102607	103965	W	Subunit of the endosomal Vps27p-Hse1p complex required for sorting of ubiquitinated membrane proteins into intralumenal vesicles prior to vacuolar degradation, as well as for recycling of Golgi proteins and formation of lumenal membranes	SCRG_04701	212 K->N
8	features	YHL001W	Verified	RPL14B		8	104272	105086	W	Protein component of the large (60S) ribosomal subunit, nearly identical to Rpl14Ap and has similarity to rat L14 ribosomal protein	SCRG_04702	93 more than 10 sequential mismatches in protein
8	features	YHR001W	Verified	OSH7		8	106050	107363	W	Member of an oxysterol-binding protein family with seven members in S. cerevisiae; family members have overlapping, redundant functions in sterol metabolism and collectively perform a function essential for viability	SCRG_04703	exact match
8	features	YHR001W-A	Verified	QCR10		8	107821	108117	W	Subunit of the ubiqunol-cytochrome c oxidoreductase complex which includes Cobp, Rip1p, Cyt1p, Cor1p, Qcr2p, Qcr6p, Qcr7p, Qcr8p, Qcr9p, and Qcr10p and comprises part of the mitochondrial respiratory chain	SCRG_04704	exact match
8	features	YHR002W	Verified	LEU5		8	108807	109880	W	Mitochondrial carrier protein involved in the accumulation of CoA in the mitochondrial matrix; homolog of human Graves disease protein; does not encode an isozyme of Leu4p, as first hypothesized	SCRG_04705	72 T->A
8	features	YHR003C	Verified			8	110023	111312	C	Protein of unknown function, localized to the mitochondrial outer membrane	SCRG_04706	exact match
8	features	YHR004C	Verified	NEM1		8	111749	113089	C	Catalytic subunit of Nem1p-Spo7p phosphatase holoenzyme, which regulates nuclear growth by controlling recruitment of Pah1p onto promoters of phospholipid biosynthetic genes; required for normal nuclear envelope morphology and sporulation	SCRG_04707	89 I->K
8	features	YHR005C	Verified	GPA1	SCG1|DAC1|CDC70	8	113494	114912	C	GTP-binding alpha subunit of the heterotrimeric G protein that couples to pheromone receptors; negatively regulates the mating pathway by sequestering G(beta)gamma and by triggering an adaptive response; activates Vps34p at the endosome	SCRG_04708	194 A->V; 469 I->S
8	features	YHR005C-A	Verified	MRS11	TIM10	8	115615	115896	C	Essential protein of the mitochondrial intermembrane space, forms a complex with Tim9p (TIM10 complex) that mediates insertion of hydrophobic proteins at the inner membrane, has homology to Mrs5p, which is also involved in this process	SCRG_04709	exact match
8	features	YHR006W	Verified	STP2		8	117809	119434	W	Transcription factor, activated by proteolytic processing in response to signals from the SPS sensor system for external amino acids; activates transcription of amino acid permease genes	SCRG_04711	125 L->S
8	features	YHR007C	Verified	ERG11	CYP51	8	120086	121678	C	Lanosterol 14-alpha-demethylase, catalyzes the C-14 demethylation of lanosterol to form 4,4''-dimethyl cholesta-8,14,24-triene-3-beta-ol in the ergosterol biosynthesis pathway; member of the cytochrome P450 family	SCRG_04712	exact match
8	features	YHR007C-A	Uncharacterized			8	122545	122760	C	Putative protein of unknown function; identified by expression profiling and mass spectrometry	SCRG_04713	exact match
8	features	YHR008C	Verified	SOD2		8	122884	123585	C	Mitochondrial superoxide dismutase; protects cells against oxygen toxicity	SCRG_04714	exact match
8	features	YHR009C	Uncharacterized			8	124104	125675	C	Putative protein of unknown function; not an essential gene	SCRG_04715	214 V->A; 313 P->S
8	features	YHR010W	Verified	RPL27A	RPL27	8	126515	127486	W	Protein component of the large (60S) ribosomal subunit, nearly identical to Rpl27Bp and has similarity to rat L27 ribosomal protein	SCRG_04716	2 A->I; 3 K->F; 6-20 gap; 21 A->K; 23-35 gap; 35 K->Y; 36 V->T
8	features	YHR011W	Verified	DIA4		8	127774	129114	W	Probable mitochondrial seryl-tRNA synthetase, mutant displays increased invasive and pseudohyphal growth	SCRG_04717	25 K->R
8	features	YHR012W	Verified	VPS29	PEP11	8	129475	130442	W	Endosomal protein that is a subunit of the membrane-associated retromer complex essential for endosome-to-Golgi retrograde transport; forms a subcomplex with Vps35p and Vps26p that selects cargo proteins for endosome-to-Golgi retrieval	SCRG_04718	200 K->T
8	features	YHR013C	Verified	ARD1		8	130724	131440	C	Subunit of the N-terminal acetyltransferase NatA (Nat1p, Ard1p, Nat5p); N-terminally acetylates many proteins, which influences multiple processes such as the cell cycle, heat-shock resistance, mating, sporulation, and telomeric silencing	SCRG_04719	222 S->G
8	features	YHR014W	Verified	SPO13		8	132040	132915	W	Meiosis-specific protein, involved in maintaining sister chromatid cohesion during meiosis I as well as promoting proper attachment of kinetochores to the spindle during meiosis I and meiosis II	SCRG_04720	17 H->N; 40 F->S; 228 K->Q; 265 N->S; 289 S->P
8	features	YHR015W	Verified	MIP6		8	134547	136526	W	Putative RNA-binding protein, interacts with Mex67p, which is a component of the nuclear pore involved in nuclear mRNA export	SCRG_04721	279 T->A
8	features	YHR016C	Verified	YSC84	LSB4	8	136874	138448	C	Protein involved in the organization of the actin cytoskeleton; contains SH3 domain similar to Rvs167p	SCRG_04722	exact match
8	features	YHR017W	Verified	YSC83		8	138687	139844	W	Non-essential mitochondrial protein of unknown function; mRNA induced during meiosis, peaking between mid to late prophase of meiosis I; similar to S. douglasii YSD83	SCRG_04723	331 V->L
8	features	YHR018C	Verified	ARG4		8	140004	141395	C	Argininosuccinate lyase, catalyzes the final step in the arginine biosynthesis pathway	SCRG_04724	in-frame stop codon
8	regulatory_signatures	yhr084w	38.3696	STE12
8	regulatory_signatures	ydl152w	34.3798	STE7
8	regulatory_signatures	ylr362w	18.9979	STE11
8	regulatory_signatures	ydr103w	18.541	STE5
8	regulatory_signatures	yjr086w	17.6672	STE18
8	regulatory_signatures	yil084c	10.5334	SDS3
8	regulatory_signatures	ylr452c	6.45007	SST2
8	regulatory_signatures	ylr442c	2.51097	SIR3
8	target_genes	YLR452C	360	Verified	SST2		12	1039268	1041364	C	GTPase-activating protein for Gpa1p, regulates desensitization to alpha factor pheromone; also required to prevent receptor-independent signaling of the mating pathway; member of the RGS (regulator of G-protein signaling) family
8	target_genes	YNL279W	360	Verified	PRM1		14	110917	112902	W	Pheromone-regulated multispanning membrane protein involved in membrane fusion during mating; predicted to have 5 transmembrane segments and a coiled coil domain; localizes to the shmoo tip; regulated by Ste12p
8	target_genes	YCL027W	360	Verified	FUS1		3	71803	73341	W	Membrane protein localized to the shmoo tip, required for cell fusion; expression regulated by mating pheromone; proposed to coordinate signaling, fusion, and polarization events required for fusion; potential Cdc28p substrate
8	target_genes	YBL016W	360	Verified	FUS3	DAC2	2	192454	193515	W	Mitogen-activated protein kinase involved in mating response; activated by phosphorylation by Ste7p; substrates include Ste12p, Far1p, Bni1p, Sst2p; inhibits invasive growth during mating by phosphorylating Tec1p, promoting its degradation
8	target_genes	YJL157C	360	Verified	FAR1		10	123832	126324	C	Cyclin-dependent kinase inhibitor that mediates cell cycle arrest in response to pheromone; also forms a complex with Cdc24p, Ste4p, and Ste18p that may specify the direction of polarized growth during mating; potential Cdc28p substrate
8	target_genes	YMR065W	360	Verified	KAR5	FIG3	13	399701	401215	W	Protein required for nuclear membrane fusion during karyogamy, localizes to the membrane with a soluble portion in the endoplasmic reticulum lumen, may form a complex with Jem1p and Kar2p; expression of the gene is regulated by pheromone
8	target_genes	YCL055W	360	Verified	KAR4		3	27929	28936	W	Transcription factor required for gene regulation in repsonse to pheromones; also required during meiosis; exists in two forms, a slower-migrating form more abundant during vegetative growth and a faster-migrating form induced by pheromone
8	target_genes	YNR044W	360	Verified	AGA1		14	703701	705878	W	Anchorage subunit of a-agglutinin of a-cells, highly O-glycosylated protein with N-terminal secretion signal and C-terminal signal for addition of GPI anchor to cell wall, linked to adhesion subunit Aga2p via two disulfide bonds
8	target_genes	YCR089W	360	Verified	FIG2		3	267431	272260	W	Cell wall adhesin, expressed specifically during mating; may be involved in maintenance of cell wall integrity during mating
8	target_genes	YBR040W	312	Verified	FIG1		2	316968	317864	W	Integral membrane protein required for efficient mating; may participate in or regulate the low affinity Ca2+ influx system, which affects intracellular signaling and cell-cell fusion during mating
8	target_genes	YIL037C	312	Verified	PRM2		9	283028	284998	C	Pheromone-regulated protein, predicted to have 4 transmembrane segments and a coiled coil domain; regulated by Ste12p
8	target_genes	YNL192W	276	Verified	CHS1	USA4	14	276503	279898	W	Chitin synthase I, requires activation from zymogenic form in order to catalyze the transfer of N-acetylglucosamine (GlcNAc) to chitin; required for repairing the chitin septum during cytokinesis; transcription activated by mating factor
8	target_genes	YDR085C	276	Verified	AFR1		4	614285	616147	C	Alpha-factor pheromone receptor regulator, negatively regulates pheromone receptor signaling; required for normal mating projection (shmoo) formation; required for Spa2p to recruit Mpk1p to shmoo tip during mating; interacts with Cdc12p
8	target_genes	YDL127W	264	Verified	PCL2	CLN4	4	234927	235853	W	G1 cyclin, associates with Pho85p cyclin-dependent kinase (Cdk) to contribute to entry into the mitotic cell cycle, essential for cell morphogenesis; localizes to sites of polarized cell growth
8	target_genes	YIL117C	252	Verified	PRM5		9	140610	141566	C	Pheromone-regulated protein, predicted to have 1 transmembrane segment; induced during cell integrity signaling
8	target_genes	YDR309C	252	Verified	GIC2		4	1079044	1080195	C	Protein of unknown function involved in initiation of budding and cellular polarization, interacts with Cdc42p via the Cdc42/Rac-interactive binding (CRIB) domain
8	target_genes	YPR115W	240	Uncharacterized			16	754875	758126	W	Putative protein of unknown function; green fluorescent protein (GFP)-fusion protein localizes to the cytoplasm
8	target_genes	YBR009C	216	Verified	HHF1		2	255371	255682	C	One of two identical histone H4 proteins (see also HHF2); core histone required for chromatin assembly and chromosome function; contributes to telomeric silencing; N-terminal domain involved in maintaining genomic integrity
8	cis_gene	YHR005C	324	Verified	GPA1	SCG1|DAC1|CDC70	8	113494	114912	C	GTP-binding alpha subunit of the heterotrimeric G protein that couples to pheromone receptors; negatively regulates the mating pathway by sequestering G(beta)gamma and by triggering an adaptive response; activates Vps34p at the endosome
9	module	6.2715	16	1
9	linkage_interval	chromosome	10
9	linkage_interval	start position	307178
9	linkage_interval	end position	387893
9	features	YJL071W	Verified	ARG2	HRB574	10	306127	307851	W	Acetylglutamate synthase (glutamate N-acetyltransferase), mitochondrial enzyme that catalyzes the first step in the biosynthesis of the arginine precursor ornithine; forms a complex with Arg5,6p	SCRG_03599	exact match
9	features	YJL070C	Uncharacterized			10	307966	310632	C	Putative protein of unknown function with similarity to AMP deaminases; the authentic, non-tagged protein is detected in highly purified mitochondria in high-throughput studies; YJL070C is a non-essential gene	SCRG_03600	427 N->S
9	features	YJL069C	Verified	UTP18		10	310917	312701	C	Possible U3 snoRNP protein involved in maturation of pre-18S rRNA, based on computational analysis of large-scale protein-protein interaction data	SCRG_03601	75 E->D; 102 T->A; 478 Q->H
9	features	YJL068C	Verified			10	313011	313910	C	Non-essential intracellular esterase that can function as an S-formylglutathione hydrolase; may be involved in the detoxification of formaldehyde, which can be metabolized to S-formylglutathione; similar to human esterase D	SCRG_03602	exact match
9	features	YJL067W	Dubious			10	314079	314429	W	Dubious ORF unlikely to encode a functional protein, based on available experimental and comparative sequence data	SCRG_03603	different direction
9	features	YJL066C	Verified	MPM1		10	314109	314867	C	Mitochondrial membrane protein of unknown function, contains no hydrophobic stretches	SCRG_03603	exact match
9	features	YJL065C	Verified	DLS1		10	315049	315552	C	Subunit of ISW2/yCHRAC chromatin accessibility complex along with Itc1p, Isw2p, and Dpb4p; involved in inheritance of telomeric silencing	SCRG_03604	exact match
9	features	YJL064W	Dubious			10	315170	315565	W	Dubious open reading frame unlikely to encode a protein, based on available experimental and comparative sequence data; completely overlaps the verified gene YJL065C/DLS1	SCRG_03604	different direction
9	features	YJL063C	Verified	MRPL8	HRD238	10	315754	316470	C	Mitochondrial ribosomal protein of the large subunit	SCRG_03605	64 V->A
9	features	YJL062W-A	Uncharacterized			10	316718	316975	W	Putative protein of unknown function, identified based on comparison to related yeast species; the authentic, non-tagged protein is detected in highly purified mitochondria in high-throughput studies	SCRG_03606	exact match
9	features	YJL062W	Verified	LAS21	GPI7	10	317279	319771	W	Integral plasma membrane protein involved in the synthesis of the glycosylphosphatidylinositol (GPI) core structure; mutations affect cell wall integrity	SCRG_03607	exact match
9	features	YJL061W	Verified	NUP82	HRB187	10	320011	322152	W	Subunit of the nuclear pore complex (NPC), forms a subcomplex with Nup159p and Nsp1p, interacts with Nup116p and is required for proper localization of Nup116p in the NPC	SCRG_03608	82 L->F; 199 T->I
9	features	YJL060W	Verified	BNA3		10	323381	324715	W	Arylformamidase, involved in biosynthesis of nicotinic acid from tryptophan via kynurenine pathway; potential Cdc28p substrate	SCRG_03609	84 M->I
9	features	YJL059W	Verified	YHC3	BTN1	10	324959	326185	W	Vacuolar membrane protein involved in the ATP-dependent transport of arginine into the vacuole and possibly in balancing ion homeostasis; homolog of human CLN3 involved in Batten disease (juvenile onset neuronal ceroid lipofuscinosis)	SCRG_03610	136 I->L; 158 V->I; 181 Y->F; 299 M->I; 328 H->R
9	features	YJL058C	Verified	BIT61		10	326237	327868	C	Subunit of TORC2 (Tor2p-Lst8p-Avo1-Avo2-Tsc11p-Bit61p-Slm1p-Slm2p), a membrane-associated complex that regulates cell cycle-dependent actin cytoskeletal dynamics during polarized growth and cell wall integrity	SCRG_03611	8 L->P; 22 S->T; 125 V->I; 387 N->D
9	features	YJL057C	Verified	IKS1		10	328113	330116	C	Putative serine/threonine kinase; expression is induced during mild heat stress; deletion mutants are hypersensitive to copper sulphate and resistant to sorbate; interacts with an N-terminal fragment of Sst2p	SCRG_03612	41 N->D; 131 S->L; 266-267 gap; 267 V->I; 415 D->E; 654 V->I
9	features	YJL056C	Verified	ZAP1	ZRG10	10	330426	333068	C	Zinc-regulated transcription factor, binds to zinc-responsive promoter elements to induce transcription of certain genes in the presence of zinc; regulates its own transcription; contains seven zinc-finger domains	SCRG_03613	137 S->T; 160 L->R; 178 S->F; 403 H->Q; 479 V->M; 655 F->L; 675 T->I; 677 E->A; 682 D->H; 868 Q->H
9	features	YJL055W	Uncharacterized			10	333352	334089	W	Putative protein of unknown function; deletion mutants are sensitive to purine base analogs, 6-hydroxylaminopurine (HAP) and 2-amino-6-hydroxylaminopurine (AHA) and are AHA-hypermutable	SCRG_03614	19 K->R
9	features	YJL054W	Verified	TIM54		10	334260	335696	W	Component of the mitochondrial Tim54p-Tim22p complex involved in insertion of polytopic proteins into the inner membrane	SCRG_03615	295 T->M
9	features	YJL053W	Verified	PEP8	VPT4|VPS26|GRD6	10	335893	337032	W	Vacuolar protein sorting protein that forms part of the multimeric membrane-associated retromer complex along with Vps35p, Vps29p, Vps17p, and Vps5p; essential for endosome-to-Golgi retrograde protein transport	SCRG_03616	229 A->G; 239 H->R
9	features	YJL052C-A	Uncharacterized			10	337879	337998	C	Putative protein of unknown function, identified based on comparison to related yeast species	SCRG_03617	37 R->C
9	features	YJL052W	Verified	TDH1	GLD3	10	338266	339264	W	Glyceraldehyde-3-phosphate dehydrogenase, isozyme 1, involved in glycolysis and gluconeogenesis; tetramer that catalyzes the reaction of glyceraldehyde-3-phosphate to 1,3 bis-phosphoglycerate; detected in the cytoplasm and cell-wall	SCRG_03618	248 E->A
9	features	YJL051W	Uncharacterized			10	339782	342250	W	Bud tip localized protein of unknown function; mRNA is targeted to the bud by a She2p dependent transport system; mRNA is cell cycle regulated via Fkh2p, peaking in G2/M phase; null mutant displays increased levels of spontaneous Rad52 foci	SCRG_03619	70 F->L; 227 S->A; 326 P->S; 504 A->T; 546 P->A; 594 M->V; 671 G->S; 686 N->S; 743 H->Y
9	features	YJL050W	Verified	MTR4	DOB1	10	342517	345738	W	Dead-box family ATP dependent helicase required for mRNA export from the nucleus; co-factor of the exosome complex, required for 3' end formation of 5.8S rRNA	SCRG_03620	13 T->A; 625 L->F; 647 H->Y; 742 L->F; 847 E->D
9	features	YJL049W	Uncharacterized			10	345968	347320	W	Putative protein of unknown function; YJL049W is a non-essential gene	SCRG_03621	175 V->M; 224 T->I
9	features	YJL048C	Verified	UBX6	CUI2	10	347442	348632	C	UBX (ubiquitin regulatory X) domain-containing protein that interacts with Cdc48p, transcription is repressed when cells are grown in media containing inositol and choline	SCRG_03622	exact match
9	features	YJL047C-A	Uncharacterized			10	349039	349173	C	Putative protein of unknown function	SCRG_03623	exact match
9	features	YJL047C	Verified	RTT101	CULC|CUL8	10	349575	352103	C	Cullin subunit of a Roc1p-dependent E3 ubiquitin ligase complex; deletion phenotype suggests a role in anaphase progression; interacts with Mms22p and implicated in Mms22-dependent DNA repair; modified by the ubiquitin-like protein, Rub1p	SCRG_03624	19 E->D
9	features	YJL046W	Uncharacterized			10	352381	353610	W	Putative protein of unknown function, predicted to encode a lipoate-protein ligase A family member; deletion mutant has a respiratory growth defect	SCRG_03625	75 A->T; 79 E->Q
9	features	YJL045W	Uncharacterized		SDH1b	10	356019	357923	W	Minor succinate dehydrogenase isozyme; homologous to Sdh1p, the major isozyme reponsible for the oxidation of succinate and transfer of electrons to ubiquinone; induced during the diauxic shift in a Cat8p-dependent manner	SCRG_03626	exact match
9	features	YJL044C	Verified	GYP6		10	358295	359671	C	GTPase-activating protein (GAP) for the yeast Rab family member, Ypt6p; involved in vesicle mediated protein transport	SCRG_03627	78 A->T; 126 K->Q; 308 V->I; 429 T->S
9	features	YJL043W	Uncharacterized			10	360125	360898	W	Putative protein of unknown function; YJL043W is a non-essential gene	SCRG_03628	63 R->H; 206 V->A
9	features	YJL042W	Verified	MHP1		10	361244	365440	W	Microtubule-associated protein involved in assembly and stabilization of microtubules; overproduction results in cell cycle arrest at G2 phase; similar to Drosophila protein MAP and to mammalian MAP4 proteins	SCRG_03629	31 S->T; 95 A->V; 133-134 gap; 240 M->T; 302 T->I; 334 P->R; 840 Y->C; 927 L->S; 980 I->V; 1050 S->N; 1158 R->Q; 1336 A->V
9	features	YJL041W	Verified	NSP1		10	365779	368368	W	Essential component of the nuclear pore complex, which mediates nuclear import and export	SCRG_03630	1 M->V; 194 D->A; 257 T->K; 258 T->A; 491-510 gap; 555 K->N; 565 A->T
9	features	YJL039C	Verified	NUP192		10	368743	373794	C	Essential structural subunit of the nuclear pore complex (NPC), localizes to the nuclear periphery of nuclear pores, homologous to human p205	SCRG_03631	9 Q->E; 442 I->V; 1084 L->I
9	features	YJL038C	Uncharacterized			10	375110	375769	C	Putative protein of unknown function; expression induced during sporulation and repressed during vegetative growth by Sum1p and Hst1p; similar to adjacent open reading frame, YJL037W	SCRG_03632	113 V->I; 128 G->D; 162 K->R
9	features	YJL037W	Uncharacterized			10	376657	377331	W	Putative protein of unknown function; expression induced in respiratory-deficient petite cells, in carbon-limited chemostat cultures, during meiosis, sporulation and after alpha factor treatment; similar to adjacent ORF, YJL038C; null mutant displays increased levels of spontaneous Rad52 foci	SCRG_03633	exact match
9	features	YJL036W	Verified	SNX4	ATG24|CVT13	10	378820	380091	W	Sorting nexin, involved in the retrieval of late-Golgi SNAREs from the post-Golgi endosome to the trans-Golgi network and in cytoplasm to vacuole transport; contains a PX domain; forms complex with Snx41p and Atg20p	SCRG_03634	17 A->T
9	features	YJL035C	Verified	TAD2		10	380244	380996	C	Subunit of tRNA-specific adenosine-34 deaminase, forms a heterodimer with Tad3p that converts adenosine to inosine at the wobble position of several tRNAs	SCRG_03635	4 I->V; 99 D->G; 203 R->K; 241 K->R
9	features	YJL034W	Verified	KAR2	GRP78	10	381322	383370	W	ATPase involved in protein import into the ER, also acts as a chaperone to mediate protein folding in the ER and may play a role in ER export of soluble proteins; regulates the unfolded protein response via interaction with Ire1p	SCRG_03636	exact match
9	features	YJL033W	Verified	HCA4	ECM24|DBP4	10	383832	386144	W	Putative nucleolar DEAD box RNA helicase; high-copy number suppression of a U14 snoRNA processing mutant suggests an involvement in 18S rRNA synthesis	SCRG_03637	689 E->D; 695 E->D; 718 M->I; 719 P->S
9	features	YJL032W	Dubious			10	386343	386657	W	Dubious open reading frame unlikely to encode a functional protein; overlaps 3' end of essential BET4 gene encoding the alpha subunit of Type II geranylgeranyltransferase	SCRG_03638	different direction
9	features	YJL031C	Verified	BET4		10	386363	387433	C	Alpha subunit of Type II geranylgeranyltransferase required for vesicular transport between the endoplasmic reticulum and the Golgi; provides a membrane attachment moiety to Rab-like proteins Ypt1p and Sec4p	SCRG_03638	1-38 gap; 57 E->K
9	features	YJL030W	Verified	MAD2		10	387652	388242	W	Component of the spindle-assembly checkpoint complex, which delays the onset of anaphase in cells with defects in mitotic spindle assembly; forms a complex with Mad1p	SCRG_03639	exact match
9	regulatory_signatures	ybr083w	6.2715	TEC1
9	target_genes	YPL159C	32	Verified	PET20		16	250906	251667	C	Mitochondrial protein, required for respiratory growth under some conditions and for stability of the mitochondrial genome
9	target_genes	YGL256W	32	Verified	ADH4	ZRG5|NRC465	7	14910	16307	W	Alcohol dehydrogenase type IV, dimeric enzyme demonstrated to be zinc-dependent despite sequence similarity to iron-activated alcohol dehydrogenases; transcription is induced in response to zinc deficiency; alcohol dehydrogenase isoenzyme IV	sub-telomere region
9	target_genes	YGL258W	32	Verified	VEL1		7	11110	11730	W	Protein of unknown function; highly induced in zinc-depleted conditions and has increased expression in NAP1 deletion mutants	sub-telomere region
9	target_genes	YOR387C	32	Uncharacterized			15	1069619	1070239	C	Putative protein of unknown function; regulated by the metal-responsive Aft1p transcription factor; highly inducible in zinc-depleted conditions; localizes to the soluble fraction	sub-telomere region
9	target_genes	YIL045W	30	Verified	PIG2		9	271160	272776	W	Putative type-1 protein phosphatase targeting subunit that tethers Glc7p type-1 protein phosphatase to Gsy2p glycogen synthase
9	target_genes	YLR130C	30	Verified	ZRT2		12	402795	404063	C	Low-affinity zinc transporter of the plasma membrane; transcription is induced under low-zinc conditions by the Zap1p transcription factor
9	target_genes	YBR060C	30	Verified	ORC2	SIR5|RRR1	2	360650	362512	C	Subunit of the origin recognition complex, which directs DNA replication by binding to replication origins and is also involved in transcriptional silencing; may be phosphorylated by Cdc28p
9	target_genes	YKL175W	24	Verified	ZRT3		11	118798	120309	W	Vacuolar membrane zinc transporter, transports zinc from storage in the vacuole to the cytoplasm when needed; transcription is induced under conditions of zinc deficiency
9	target_genes	YKL174C	22	Verified	TPO5		11	120385	122241	C	Protein involved in excretion of putrescine and spermidine; putative polyamine transporter in the Golgi or post-Golgi vesicles
9	target_genes	YNR039C	20	Verified	ZRG17		14	697616	699433	C	Endoplasmic reticulum protein of unknown function, transcription is induced under conditions of zinc deficiency; mutant phenotype suggests a role in uptake of zinc
9	cis_gene	YJL035C	32	Verified	TAD2		10	380244	380996	C	Subunit of tRNA-specific adenosine-34 deaminase, forms a heterodimer with Tad3p that converts adenosine to inosine at the wobble position of several tRNAs
9	cis_gene	YJL037W	28	Uncharacterized			10	376657	377331	W	Putative protein of unknown function; expression induced in respiratory-deficient petite cells, in carbon-limited chemostat cultures, during meiosis, sporulation and after alpha factor treatment; similar to adjacent ORF, YJL038C; null mutant displays increased levels of spontaneous Rad52 foci
10	module	3.99662	53	2
10	linkage_interval	chromosome	12
10	linkage_interval	start position	607076
10	linkage_interval	end position	748735
10	features	YLR231C	Verified	BNA5		12	605760	607121	C	Kynureninase, required for biosynthesis of nicotinic acid from tryptophan via kynurenine pathway	SCRG_04187	exact match
10	features	YLR232W	Dubious			12	606832	607179	W	Dubious open reading frame unlikely to encode a protein, based on available experimental and comparative sequence data; partially overlaps the verified gene BNA5	SCRG_04187	different direction
10	features	YLR233C	Verified	EST1		12	607427	609526	C	TLC1 RNA-associated factor involved in telomere length regulation as the recruitment subunit of the telomerase holoenzyme, has a possible role in activating Est2p-TLC1-RNA bound to the telomere	SCRG_04188	13 L->I; 49 R->C; 73 R->C; 287 D->N; 351 M->I; 457 R->K; 535 V->M; 571 Y->H; 579 N->D; 582 I->M; 665 R->K
10	features	YLR234W	Verified	TOP3	EDR1	12	609785	611755	W	DNA Topoisomerase III, conserved protein that functions in a complex with Sgs1p and Rmi1p to relax single-stranded negatively-supercoiled DNA preferentially, involved in telomere stability and regulation of mitotic recombination	SCRG_04189	466 M->T
10	features	YLR235C	Dubious			12	611534	611932	C	Dubious open reading frame unlikely to encode a protein, based on available experimental and comparative sequence data; partially overlaps the verified gene TOP3	SCRG_04189	different direction
10	features	YLR236C	Dubious			12	611796	612119	C	Dubious open reading frame unlikely to encode a functional protein, based on available experimental and comparative sequence data	SCRG_03598	low identity protein alignment
10	features	YLR237W	Verified	THI7	THI10	12	612369	614165	W	Plasma membrane transporter responsible for the uptake of thiamine, member of the major facilitator superfamily of transporters; mutation of human ortholog causes thiamine-responsive megaloblastic anemia	SCRG_04190	38 A->V; 66 S->A; 140 V->L; 494 V->M; 500 L->I; 501 L->F
10	features	YLR238W	Verified	FAR10		12	614757	616193	W	Protein involved in G1 cell cycle arrest in response to pheromone, in a pathway different from the Far1p-dependent pathway; interacts with Far3p, Far7p, Far8p, Far9p, and Far11p; potential Cdc28p substrate	SCRG_04191	exact match
10	features	YLR239C	Verified	LIP2		12	616334	617320	C	Lipoyl ligase, involved in the modification of mitochondrial enzymes by the attachment of lipoic acid groups	SCRG_04192	exact match
10	features	YLR240W	Verified	VPS34	VPT29|VPL7|PEP15|END12	12	617535	620162	W	Phosphatidylinositol 3-kinase responsible for the synthesis of phosphatidylinositol 3-phosphate; forms membrane-associated signal transduction complex with Vps15p to regulate protein sorting; activated by the GTP-bound form of Gpa1p	SCRG_04193	exact match
10	features	YLR241W	Uncharacterized			12	620475	622823	W	Putative protein of unknown function, may be involved in detoxification	SCRG_04194	exact match
10	features	YLR242C	Verified	ARV1		12	622920	623885	C	Protein required for normal intracellular sterol distribution and for sphingolipid metabolism; similar to Nup120p and C. elegans R05H5.5 protein	SCRG_04195	exact match
10	features	YLR243W	Uncharacterized			12	624205	625023	W	Putative protein of unknown function; YLR243W is an essential gene	SCRG_04196	exact match
10	features	YLR244C	Verified	MAP1		12	625170	626333	C	Methionine aminopeptidase, catalyzes the cotranslational removal of N-terminal methionine from nascent polypeptides; function is partially redundant with that of Map2p	SCRG_04197	exact match
10	features	YLR245C	Verified	CDD1		12	626504	626932	C	Cytidine deaminase; catalyzes the modification of cytidine to uridine in vitro but native RNA substrates have not been identified, localizes to both the nucleus and cytoplasm	SCRG_04198	exact match
10	features	YLR246W	Verified	ERF2		12	627120	628199	W	Subunit of a palmitoyltransferase, composed of Erf2p and Shr5p, that adds a palmitoyl lipid moiety to heterolipidated substrates such as Ras1p and Ras2p through a thioester linkage; mutants partially mislocalize Ras2p to the vacuole	SCRG_04199	53 L->I; 82 L->F; 85 V->I
10	features	YLR247C	Uncharacterized			12	628686	633356	C	Putative helicase; localized to mitochondria and the nucleus; YLR247C is not an essential gene; null mutant displays increased levels of spontaneous Rad52 foci	SCRG_04200	3 A->E; 18 K->R; 69 R->Q; 149 N->D; 173 K->I; 325 I->R; 426 T->R; 430 T->A; 431 K->N; 448 E->D; 813 E->G; 829 G->S; 1014 I->T; 1222 K->R; 1305 R->Q; 1515 K->N
10	features	YLR248W	Verified	RCK2	CMK3|CLK1	12	634254	636086	W	Protein kinase involved in the response to oxidative and osmotic stress; identified as suppressor of S. pombe cell cycle checkpoint mutations	SCRG_04201	113 Q->H; 456 A->S
10	features	YLR249W	Verified	YEF3	TEF3	12	636782	639916	W	Translational elongation factor, stimulates the binding of aminoacyl-tRNA (AA-tRNA) to ribosomes by releasing EF-1 alpha from the ribosomal complex; contains two ABC cassettes; binds and hydrolyses ATP	SCRG_04202	153 I->F
10	features	YLR250W	Verified	SSP120		12	640319	641023	W	Protein of unknown function; green fluorescent protein (GFP)-fusion protein localizes to the cytoplasm in a punctate pattern	SCRG_04203	exact match
10	features	YLR251W	Verified	SYM1		12	641466	642059	W	Protein required for ethanol metabolism; induced by heat shock and localized to the inner mitochondrial membrane; homologous to mammalian peroxisomal membrane protein Mpv17	SCRG_04204	exact match
10	features	YLR252W	Dubious			12	641959	642264	W	Dubious open reading frame unlikely to encode a protein, based on experimental and comparative sequence data; partially overlaps the verified gene SYM1, a mitochondrial protein involved in ethanol metabolism	SCRG_04204	low identity protein alignment
10	features	YLR253W	Uncharacterized			12	642629	644338	W	Putative protein of unknown function; the authentic, non-tagged protein is detected in highly purified mitochondria in high-throughput studies; transcription is periodic during the metabolic cycle; YLR253W is not an essential gene	SCRG_04205	430 I->V
10	features	YLR254C	Verified	NDL1		12	644406	644975	C	Homolog of nuclear distribution factor NudE, NUDEL; interacts with Pac1p and regulates dynein targeting to microtubule plus ends	SCRG_04206	exact match
10	features	YLR255C	Dubious			12	645602	645955	C	Dubious ORF unlikely to encode a functional protein, based on available experimental and comparative sequence data	SCRG_05136	low identity protein alignment
10	features	YLR256W	Verified	HAP1	CYP1	12	646417	650925	W	Zinc finger transcription factor involved in the complex regulation of gene expression in response to levels of heme and oxygen; the S288C sequence differs from other strain backgrounds due to a Ty1 insertion in the carboxy terminus	SCRG_04207	145 T->I; 455 S->N; 508 V->M; 1471-1480 gap; 1481 T->V; 1482 S->D; 1483 I->F; 1485 more than 10 sequential mismatches in protein
10	features	YLR257W	Uncharacterized			12	658828	659793	W	Putative protein of unknown function	SCRG_04208	315 A->V
10	features	YLR258W	Verified	GSY2		12	660718	662835	W	Glycogen synthase, similar to Gsy1p; expression induced by glucose limitation, nitrogen starvation, heat shock, and stationary phase; activity regulated by cAMP-dependent, Snf1p and Pho85p kinases as well as by the Gac1p-Glc7p phosphatase	SCRG_04209	431 A->D
10	features	YLR259C	Verified	HSP60	MIF4|CPN60	12	663286	665004	C	Tetradecameric mitochondrial chaperonin required for ATP-dependent folding of precursor polypeptides and complex assembly; prevents aggregation and mediates protein refolding after heat shock; role in mtDNA transmission; similarity to groEL	SCRG_04210	exact match
10	features	YLR260W	Verified	LCB5		12	665846	667909	W	Minor sphingoid long-chain base kinase, paralog of Lcb4p responsible for few percent of the total activity, possibly involved in synthesis of long-chain base phosphates, which function as signaling molecules	SCRG_04211	67-76 gap; 183 E->Q
10	features	YLR261C	Dubious	VPS63		12	668239	668565	C	Dubious open reading frame, unlikely to encode a protein; not conserved in closely related Saccharomyces species; 98% of ORF overlaps the verified gene YPT6; deletion causes a vacuolar protein sorting defect	SCRG_04212	low identity protein alignment
10	features	YLR262C	Verified	YPT6		12	668246	668893	C	GTPase, Ras-like GTP binding protein involved in the secretory pathway, required for fusion of endosome-derived vesicles with the late Golgi, maturation of the vacuolar carboxypeptidase Y; has similarity to the human GTPase, Rab6	SCRG_04212	exact match
10	features	YLR262C-A	Verified	TMA7	RBF7	12	669470	669664	C	Protein of unknown that associates with ribosomes; null mutant exhibits translation defects, altered polyribosome profiles, and resistance to the translation inhibitor anisomcyin	SCRG_04213	exact match
10	features	YLR263W	Verified	RED1		12	670342	672825	W	Protein component of the axial elements of the synaptonemal complex, involved in chromosome segregation during the first meiotic division; interacts with Hop1p; required for wild-type levels of Mek1p kinase activity	SCRG_04214	41 Q->E; 324 K->R; 375 I->T; 376 G->R; 406 P->S; 444 A->T; 455 K->R; 635 A->T; 652 M->V; 660 C->R; 672 K->N; 722 Q->H; 782 S->A
10	features	YLR264W	Verified	RPS28B	RPS33B	12	673133	673336	W	Protein component of the small (40S) ribosomal subunit; nearly identical to Rps28Ap and has similarity to rat S28 ribosomal protein	SCRG_04215	exact match
10	features	YLR264C-A	Uncharacterized			12	673830	673946	C	Putative protein of unknown function	SCRG_04216	20 T->I
10	features	YLR265C	Verified	NEJ1	LIF2	12	674429	675457	C	Protein involved in regulation of nonhomologous end joining; repressed by MAT heterozygosity; associates with Lif1p and regulates its cellular distribution	SCRG_04217	17 V->I; 21 N->I; 161 E->Q; 231 L->F; 249 K->E; 270 A->V; 281 R->C
10	features	YLR266C	Verified	PDR8		12	675621	677726	C	Transcription factor; targets include ATP-binding cassette (ABC) transporters, major facilitator superfamily transporters, and other genes involved in the pleiotropic drug resistance (PDR) phenomenon	SCRG_04218	9 K->T; 17 S->L; 198 G->D; 263 H->R; 267 T->S; 371 L->F; 550 A->G; 601 I->V
10	features	YLR267W	Uncharacterized			12	678214	679926	W	Protein of unknown function, overproduction suppresses a pam1 slv3 double null mutation	SCRG_04219	107 A->V; 145 I->T; 194 F->L; 429 N->D
10	features	YLR268W	Verified	SEC22	TSL26|SLY2	12	680202	680846	W	R-SNARE protein; assembles into SNARE complex with Bet1p, Bos1p and Sed5p; cycles between the ER and Golgi complex; involved in anterograde and retrograde transport between the ER and Golgi; synaptobrevin homolog	SCRG_04220	exact match
10	features	YLR269C	Dubious			12	680868	681218	C	Dubious open reading frame unlikely to encode a functional protein, based on available experimental and comparative sequence data	SCRG_04221	different direction
10	features	YLR270W	Verified	DCS1	DcpS	12	681188	682240	W	Non-essential hydrolase involved in mRNA decapping, may function in a feedback mechanism to regulate deadenylation, contains pyrophosphatase activity and a HIT (histidine triad) motif; interacts with neutral trehalase Nth1p	SCRG_04221	exact match
10	features	YLR271W	Uncharacterized			12	682739	683563	W	Putative protein of unknown function; green fluorescent protein (GFP)-fusion protein localizes to the cytoplasm and the nucleus and is induced in response to the DNA-damaging agent MMS	SCRG_04222	32 E->K; 35 R->S
10	features	YLR272C	Verified	YCS4	LOC7	12	683674	687204	C	Non-SMC subunit of the condensin complex (Smc2p-Smc4p-Ycs4p-Brn1p-Ycg1p); required for establishment and maintenance of chromosome condensation, chromosome segregation, chromatin binding of condensin and silencing at the mating type locus	SCRG_04223	514-515 gap; 660 L->M
10	features	YLR273C	Verified	PIG1		12	689085	691031	C	Putative targeting subunit for the type-1 protein phosphatase Glc7p that tethers it to the Gsy2p glycogen synthase	SCRG_04224	in-frame stop codon
10	features	YLR274W	Verified	CDC46	MCM5|BOB1	12	691557	693884	W	Component of the hexameric MCM complex, which is important for priming origins of DNA replication in G1 and becomes an active ATP-dependent helicase that promotes DNA melting and elongation when activated by Cdc7p-Dbf4p in S-phase	SCRG_04225	exact match
10	features	YLR275W	Verified	SMD2		12	694380	694802	W	Core Sm protein Sm D2; part of heteroheptameric complex (with Smb1p, Smd1p, Smd3p, Sme1p, Smx3p, and Smx2p) that is part of the spliceosomal U1, U2, U4, and U5 snRNPs; homolog of human Sm D2	SCRG_04226	exact match
10	features	YLR276C	Verified	DBP9		12	695048	696832	C	ATP-dependent RNA helicase of the DEAD-box family involved in biogenesis of the 60S ribosomal subunit	SCRG_04227	exact match
10	features	YLR277C	Verified	YSH1	BRR5	12	697158	699497	C	Putative endonuclease, subunit of the mRNA cleavage and polyadenylation specificity complex required for 3' processing of mRNAs	SCRG_04228	exact match
10	features	YLR278C	Uncharacterized			12	700001	704026	C	Zinc-cluster protein; green fluorescent protein (GFP)-fusion protein localizes to the nucleus; mutant shows moderate growth defect on caffeine; YLR278C is not an essential gene	SCRG_04229	450 G->S; 787 L->P; 829 A->T; 938-939 gap; 1306 T->I
10	features	YLR279W	Dubious			12	704311	704700	W	Dubious open reading frame unlikely to encode a functional protein, based on available experimental and comparative sequence data	SCRG_04230	different direction
10	features	YLR280C	Dubious			12	704485	704835	C	Dubious open reading frame unlikely to encode a functional protein, based on available experimental and comparative sequence data	SCRG_04230	low identity protein alignment
10	features	YLR281C	Uncharacterized			12	704495	704962	C	Putative protein of unknown function; green fluorescent protein (GFP)-fusion protein localizes to mitochondria; YLR281C is not an essential gene	SCRG_04230	exact match
10	features	YLR282C	Dubious			12	705073	705414	C	Dubious open reading frame unlikely to encode a functional protein, based on available experimental and comparative sequence data	SCRG_04231	different direction
10	features	YLR283W	Uncharacterized			12	705188	706132	W	Putative protein of unknown function; green fluorescent protein (GFP)-fusion protein localizes to mitochondria; YLR283W is not an essential gene	SCRG_04231	2 M->I; 181 H->R
10	features	YLR284C	Verified	ECI1		12	706200	707042	C	Peroxisomal delta3,delta2-enoyl-CoA isomerase, hexameric protein that converts 3-hexenoyl-CoA to trans-2-hexenoyl-CoA, essential for the beta-oxidation of unsaturated fatty acids, oleate-induced	SCRG_04232	25 M->I
10	features	YLR285W	Verified	NNT1		12	707362	708147	W	Putative nicotinamide N-methyltransferase, has a role in rDNA silencing and in lifespan determination	SCRG_04233	133 D->G; 138 S->T; 227 P->S
10	features	YLR285C-A	Uncharacterized			12	708170	708340	C	Putative protein of unknown function; identified by fungal homology and RT-PCR	SCRG_04234	52 H->Y
10	features	YLR286C	Verified	CTS1		12	708450	710138	C	Endochitinase, required for cell separation after mitosis; transcriptional activation during late G and early M cell cycle phases is mediated by transcription factor Ace2p	SCRG_04235	16 L->P; 23 R->S; 321 T->S; 336-341 gap; 360 S->P; 433 P->S; 434 I->L; 477-482 gap; 524 D->N
10	features	YLR286W-A	Dubious			12	708564	708698	W	Dubious open reading frame unlikely to encode a protein, based on available experimental and comparative sequence data; overlaps the verified gene CTS1	SCRG_04235	different direction
10	features	YLR287C	Uncharacterized			12	710993	712060	C	Putative protein of unknown function; green fluorescent protein (GFP)-fusion protein localizes to the cytoplasm; YLR287C is not an essential gene	SCRG_04236	7 D->N; 241 L->S; 331 S->N; 334 Y->C
10	features	YLR287C-A	Verified	RPS30A		12	712539	713160	C	Protein component of the small (40S) ribosomal subunit; nearly identical to Rps30Bp and has similarity to rat S30 ribosomal protein	SCRG_04237	in-frame stop codon
10	features	YLR288C	Verified	MEC3	PIP3	12	713482	714906	C	DNA damage and meiotic pachytene checkpoint protein; subunit of a heterotrimeric complex (Rad17p-Mec3p-Ddc1p) that forms a sliding clamp, loaded onto partial duplex DNA by a clamp loader complex; homolog of human and S. pombe Hus1	SCRG_04238	120 T->I; 454 D->E
10	features	YLR289W	Verified	GUF1		12	715091	717028	W	Mitochondrial GTPase of unknown function, similar to E. coli elongation factor-type GTP-binding protein LepA and to LK1236.1 from Caenorhabditis elegans	SCRG_04239	260 S->F
10	features	YLR290C	Uncharacterized			12	717147	717980	C	Putative protein of unknown function; the authentic, non-tagged protein is detected in highly purified mitochondria in high-throughput studies; YLR290C is not an essential gene	SCRG_04240	28 Q->K
10	features	YLR291C	Verified	GCD7		12	718319	719464	C	Beta subunit of the translation initiation factor eIF2B, the guanine-nucleotide exchange factor for eIF2; activity subsequently regulated by phosphorylated eIF2; first identified as a negative regulator of GCN4 expression	SCRG_04241	143 S->G
10	features	YLR292C	Verified	SEC72	SIM2|SEC67	12	719791	720372	C	Non-essential subunit of Sec63 complex (Sec63p, Sec62p, Sec66p and Sec72p); with Sec61 complex, Kar2p/BiP and Lhs1p forms a channel competent for SRP-dependent and post-translational SRP-independent protein targeting and import into the ER	SCRG_04242	154 R->K
10	features	YLR293C	Verified	GSP1	CST17|CNR1	12	720773	721432	C	GTP binding protein (mammalian Ranp homolog) involved in the maintenance of nuclear organization, RNA processing and transport; regulated by Prp20p, Rna1p, Yrb1p, Yrb2p, Yrp4p, Yrb30p, Cse1p and Kap95p; yeast Gsp2p homolog	SCRG_04243	exact match
10	features	YLR294C	Dubious			12	721703	722032	C	Dubious open reading frame unlikely to encode a protein, based on available experimental and comparative sequence data; partially overlaps the verified gene ATP14	SCRG_04244	low identity protein alignment
10	features	YLR295C	Verified	ATP14		12	722001	722375	C	Subunit h of the F0 sector of mitochondrial F1F0 ATP synthase, which is a large, evolutionarily conserved enzyme complex required for ATP synthesis	SCRG_04244	99 S->T
10	features	YLR296W	Dubious			12	722980	723306	W	Dubious open reading frame unlikely to encode a protein, based on available experimental and comparative sequence data	SCRG_04245	67 more than 10 sequential mismatches in protein
10	features	YLR297W	Uncharacterized			12	724046	724435	W	Putative protein of unknown function; green fluorescent protein (GFP)-fusion protein localizes to the vacuole; YLR297W is not an essential gene	SCRG_04246	exact match
10	features	YLR298C	Verified	YHC1		12	724723	725418	C	Component of the U1 snRNP complex required for pre-mRNA splicing; putative ortholog of human U1C protein, which is involved in formation of a complex between U1 snRNP and the pre-mRNA 5' splice site	SCRG_04247	exact match
10	features	YLR299W	Verified	ECM38	CIS2	12	726071	728053	W	Gamma-glutamyltranspeptidase, major glutathione-degrading enzyme; expression induced mainly by nitrogen starvation	SCRG_04248	171 H->R
10	features	YLR299C-A	Dubious			12	727913	728005	C	Dubious open reading frame unlikely to encode a protein, based on available experimental and comparative sequence data; overlaps the verified gene ECM38	SCRG_04248	different direction
10	features	YLR300W	Verified	EXG1	BGL1	12	728957	730303	W	Major exo-1,3-beta-glucanase of the cell wall, involved in cell wall beta-glucan assembly; exists as three differentially glycosylated isoenzymes	SCRG_04249	exact match
10	features	YLR301W	Uncharacterized			12	730827	731561	W	Protein of unknown function that interacts with Sec72p	SCRG_04250	63 A->V
10	features	YLR302C	Dubious			12	732193	732555	C	Dubious open reading frame unlikely to encode a functional protein, based on available experimental and comparative sequence data	SCRG_04406	low identity protein alignment
10	features	YLR303W	Verified	MET17	MET25|MET15	12	732544	733878	W	O-acetyl homoserine-O-acetyl serine sulfhydrylase, required for sulfur amino acid synthesis	SCRG_04251	105 V->I
10	features	YLR304C	Verified	ACO1	GLU1	12	735214	737550	C	Aconitase, required for the tricarboxylic acid (TCA) cycle and also independently required for mitochondrial genome maintenance; component of the mitochondrial nucleoid; mutation leads to glutamate auxotrophy	SCRG_04252	exact match
10	features	YLR305C	Verified	STT4		12	738163	743865	C	Phosphatidylinositol-4-kinase that functions in the Pkc1p protein kinase pathway; required for normal vacuole morphology, cell wall integrity, and actin cytoskeleton organization	SCRG_04253	34 S->N; 284 E->V; 564 G->S; 1414 S->G; 1605 S->G
10	features	YLR306W	Verified	UBC12		12	744153	744853	W	Enzyme that mediates the conjugation of Rub1p, a ubiquitin-like protein, to other proteins; related to E2 ubiquitin-conjugating enzymes	SCRG_04254	1-2 gap
10	features	YLR307W	Verified	CDA1		12	745622	746527	W	Chitin deacetylase, together with Cda2p involved in the biosynthesis ascospore wall component, chitosan; required for proper rigidity of the ascospore wall	SCRG_04255	14 A->G; 18 K->E
10	features	YLR307C-A	Uncharacterized			12	746850	747113	C	Putative protein of unknown function	SCRG_04256	exact match
10	features	YLR308W	Verified	CDA2		12	747939	748877	W	Chitin deacetylase, together with Cda1p involved in the biosynthesis ascospore wall component, chitosan; required for proper rigidity of the ascospore wall	SCRG_04257	160 Q->H; 267 T->S
10	regulatory_signatures	ybr049c	5.13353	REB1
10	regulatory_signatures	ypl075w	2.85971	GCR1
10	target_genes	YHR190W	106	Verified	ERG9		8	484845	486179	W	Farnesyl-diphosphate farnesyl transferase (squalene synthase), joins two farnesyl pyrophosphate moieties to form squalene in the sterol biosynthesis pathway
10	target_genes	YMR202W	106	Verified	ERG2	END11	13	667536	668204	W	C-8 sterol isomerase, catalyzes the isomerization of the delta-8 double bond to the delta-7 position at an intermediate step in ergosterol biosynthesis
10	target_genes	YMR015C	106	Verified	ERG5	CYP61	13	300868	302484	C	C-22 sterol desaturase, a cytochrome P450 enzyme that catalyzes the formation of the C-22(23) double bond in the sterol side chain in ergosterol biosynthesis; may be a target of azole antifungal drugs
10	target_genes	YJL167W	106	Verified	ERG20	FPP1|FDS1|BOT3	10	105008	106066	W	Farnesyl pyrophosphate synthetase, has both dimethylallyltranstransferase and geranyltranstransferase activities; catalyzes the formation of C15 farnesyl pyrophosphate units for isoprenoid and sterol biosynthesis
10	target_genes	YEL034W	106	Verified	HYP2	TIF51A	5	85676	86149	W	Translation initiation factor eIF-5A, promotes formation of the first peptide bond; similar to and functionally redundant with Anb1p; possible role in translation elongation; undergoes an essential hypusination modification
10	target_genes	YDL086W	106	Uncharacterized			4	301413	302234	W	Putative protein of unknown function; the authentic, non-tagged protein is detected in highly purified mitochondria in high-throughput studies; YDL086W is not an essential gene
10	target_genes	YLR153C	106	Verified	ACS2		12	445525	447576	C	Acetyl-coA synthetase isoform which, along with Acs1p, is the nuclear source of acetyl-coA for histone acetylation; mutants affect global transcription; required for growth on glucose; expressed under anaerobic conditions
10	target_genes	YGR060W	106	Verified	ERG25		7	610568	611497	W	C-4 methyl sterol oxidase, catalyzes the first of three steps required to remove two C-4 methyl groups from an intermediate in ergosterol biosynthesis; mutants accumulate the sterol intermediate 4,4-dimethylzymosterol
10	target_genes	YGR234W	106	Verified	YHB1	YHB4	7	959908	961107	W	Nitric oxide oxidoreductase, flavohemoglobin involved in nitric oxide detoxification; plays a role in the oxidative and nitrosative stress responses
10	target_genes	YOR377W	106	Verified	ATF1		15	1046224	1047801	W	Alcohol acetyltransferase with potential roles in lipid and sterol metabolism; responsible for the major part of volatile acetate ester production during fermentation
10	target_genes	YJL048C	106	Verified	UBX6	CUI2	10	347442	348632	C	UBX (ubiquitin regulatory X) domain-containing protein that interacts with Cdc48p, transcription is repressed when cells are grown in media containing inositol and choline
10	target_genes	YML126C	104	Verified	ERG13	HMGS	13	19061	20536	C	3-hydroxy-3-methylglutaryl-CoA (HMG-CoA) synthase, catalyzes the formation of HMG-CoA from acetyl-CoA and acetoacetyl-CoA; involved in the second step in mevalonate biosynthesis	sub-telomere region
10	target_genes	YLR100W	104	Verified	ERG27		12	341811	342854	W	3-keto sterol reductase, catalyzes the last of three steps required to remove two C-4 methyl groups from an intermediate in ergosterol biosynthesis; mutants are sterol auxotrophs
10	target_genes	YJR047C	104	Verified	ANB1	TIF51B|HYP1	10	524901	525374	C	Translation initiation factor eIF-5A, promotes formation of the first peptide bond; similar to and functionally redundant with Hyp2p; undergoes an essential hypusination modification; expressed under anaerobic conditions
10	target_genes	YML008C	100	Verified	ERG6	VID1|SED6|LIS1|ISE1	13	251839	252990	C	Delta(24)-sterol C-methyltransferase, converts zymosterol to fecosterol in the ergosterol biosynthetic pathway by methylating position C-24; localized to both lipid particles and mitochondrial outer membrane
10	target_genes	YGL055W	100	Verified	OLE1	MDM2	7	398631	400163	W	Fatty acid desaturase, required for monounsaturated fatty acid synthesis and for normal distribution of mitochondria
10	target_genes	YMR009W	98	Verified	ADI1		13	284101	284640	W	Acireductone dioxygenease involved in the methionine salvage pathway; ortholog of human MTCBP-1; transcribed with YMR010W and regulated post-transcriptionally by RNase III (Rnt1p) cleavage; ADI1 mRNA is induced in heat shock conditions
10	target_genes	YER044C	98	Verified	ERG28	BUD18	5	237569	238015	C	Endoplasmic reticulum membrane protein, may facilitate protein-protein interactions between the Erg26p dehydrogenase and the Erg27p 3-ketoreductase and/or tether these enzymes to the ER, also interacts with Erg6p
10	target_genes	YGR235C	96	Uncharacterized			7	961364	962065	C	Putative protein of unknown function; the authentic, non-tagged protein is detected in highly purified mitochondria in high-throughput studies
10	target_genes	YGL001C	92	Verified	ERG26		7	495457	496506	C	C-3 sterol dehydrogenase, catalyzes the second of three steps required to remove two C-4 methyl groups from an intermediate in ergosterol biosynthesis
10	target_genes	YLR101C	86	Dubious			12	342567	342962	C	Dubious open reading frame unlikely to encode a protein, based on available experimental and comparative sequence data; partially overlaps the verified, essential ORF ERG27/YLR100W
10	target_genes	YPL117C	80	Verified	IDI1	LPH10|BOT2	16	327863	328729	C	Isopentenyl diphosphate:dimethylallyl diphosphate isomerase (IPP isomerase), catalyzes an essential activation step in the isoprenoid biosynthetic pathway; required for viability
10	target_genes	YLL012W	78	Verified	YEH1		12	125533	127254	W	Steryl ester hydrolase, one of three gene products (Yeh1p, Yeh2p, Tgl1p) responsible for steryl ester hydrolase activity and involved in sterol homeostasis; localized to lipid particle membranes
10	target_genes	YGR266W	78	Verified			7	1022662	1024767	W	Protein of unknown function, predicted to contain a single transmembrane domain; localized to both the mitochondrial outer membrane and the plasma membrane
10	target_genes	YHR039C	70	Verified	MSC7		8	184868	186802	C	Protein of unknown function, green fluorescent protein (GFP)-fusion protein localizes to the endoplasmic reticulum; msc7 mutants are defective in directing meiotic recombination events to homologous chromatids
10	target_genes	YGR049W	68	Verified	SCM4		7	591318	591881	W	Potential regulatory effector of CDC4 function, suppresses a temperature-sensitive allele of CDC4, tripartite protein structure in which a charged region separates two uncharged domains, not essential for mitosis or meiosis
10	target_genes	YJR048W	66	Verified	CYC1		10	526328	526657	W	Cytochrome c, isoform 1; electron carrier of the mitochondrial intermembrane space that transfers electrons from ubiquinone-cytochrome c oxidoreductase to cytochrome c oxidase during cellular respiration
10	cis_gene	YLR244C	86	Verified	MAP1		12	625170	626333	C	Methionine aminopeptidase, catalyzes the cotranslational removal of N-terminal methionine from nascent polypeptides; function is partially redundant with that of Map2p
11	module	6.84835	9	31
11	linkage_interval	chromosome	15
11	linkage_interval	start position	170945
11	linkage_interval	end position	193911
11	features	YOL081W	Verified	IRA2	GLC4|CCS1	15	171070	180309	W	GTPase-activating protein that negatively regulates RAS by converting it from the GTP- to the GDP-bound inactive form, required for reducing cAMP levels under nutrient limiting conditions, has similarity to Ira1p and human neurofibromin	SCRG_01323	in-frame stop codon
11	features	YOL080C	Verified	REX4		15	180558	181427	C	Putative RNA exonuclease possibly involved in pre-rRNA processing and ribosome assembly	SCRG_01324	34 K->N; 154 L->F; 248 R->K
11	features	YOL079W	Dubious			15	181057	181455	W	Dubious open reading frame, unlikely to encode a functional protein; based on available experimental and comparative sequence data	SCRG_01324	different direction
11	features	YOL078W	Verified	AVO1		15	181682	185212	W	Component of a membrane-bound complex containing the Tor2p kinase and other proteins, which may have a role in regulation of cell growth	SCRG_01325	422 M->T; 703 I->V; 801 D->N
11	features	YOL077W-A	Verified	ATP19		15	185438	185644	W	Subunit k of the mitochondrial F1F0 ATP synthase, which is a large enzyme complex required for ATP synthesis; associated only with the dimeric form of ATP synthase	SCRG_01326	exact match
11	features	YOL077C	Verified	BRX1		15	185848	186723	C	Nucleolar protein, constituent of 66S pre-ribosomal particles; depletion leads to defects in rRNA processing and a block in the assembly of large ribosomal subunits; possesses a sigma(70)-like RNA-binding motif	SCRG_01327	161 C->G
11	features	YOL076W	Verified	MDM20	DEC1	15	187024	189414	W	Non-catalytic subunit of the NatB N-terminal acetyltransferase, which catalyzes acetylation of the amino-terminal methionine residues of all proteins beginning with Met-Asp or Met-Glu and of some proteins beginning with Met-Asn or Met-Met; involved in mitochondrial inheritance and actin assembly	SCRG_01328	in-frame stop codon
11	features	YOL075C	Uncharacterized			15	189658	193542	C	Putative ABC transporter	SCRG_01329	1164 R->A
11	features	YOL073C	Uncharacterized			15	193832	194800	C	Putative protein of unknown function	SCRG_01330	297 S->N
11	regulatory_signatures	yir033w	30.2531	MGA2
11	regulatory_signatures	yer184c	14.0059
11	regulatory_signatures	ydr443c	13.5538	SSN2
11	regulatory_signatures	yjr060w	11.8152	CBF1
11	regulatory_signatures	ycr081w	10.5613	SRB8
11	regulatory_signatures	ymr182c	10.3367	RGM1
11	regulatory_signatures	ylr013w	9.45211	GAT3
11	regulatory_signatures	yil036w	9.108	CST6
11	regulatory_signatures	yer130c	9.00766
11	regulatory_signatures	yer109c	7.47089	FLO8
11	regulatory_signatures	yer111c	7.24089	SWI4
11	regulatory_signatures	ylr039c	6.45133	RIC1
11	regulatory_signatures	ypr196w	6.19211
11	regulatory_signatures	ynr010w	5.824	CSE2
11	regulatory_signatures	ygl166w	5.33578	CUP2
11	regulatory_signatures	ycr106w	4.89022	RDS1
11	regulatory_signatures	ylr278c	4.44133
11	regulatory_signatures	ymr042w	4.36645	ARG80
11	regulatory_signatures	ydr266c	4.30022
11	regulatory_signatures	yor229w	4.21722	WTM2
11	regulatory_signatures	ybr150c	3.949	TBS1
11	regulatory_signatures	ydr451c	3.80933	YHP1
11	regulatory_signatures	yjl127c	3.73889	SPT10
11	regulatory_signatures	ydl020c	3.646	RPN4
11	regulatory_signatures	ycr084c	3.14256	TUP1
11	regulatory_signatures	ylr098c	2.89178	CHA4
11	regulatory_signatures	ydl048c	2.86989	STP4
11	regulatory_signatures	ymr016c	2.60211	SOK2
11	regulatory_signatures	ymr043w	2.49133	MCM1
11	regulatory_signatures	yor162c	2.27767	YRR1
11	regulatory_signatures	ybl008w	2.05622	HIR1
11	target_genes	YDL222C	279	Verified	FMP45		4	60873	61802	C	Integral membrane protein localized to mitochondria (untagged protein) and eisosomes, immobile patches at the cortex associated with endocytosis; sporulation and sphingolipid content are altered in mutants; has homologs SUR7 and YNL194C
11	target_genes	YHR087W	279	Verified			8	280822	281157	W	Protein of unknown function involved in RNA metabolism; this single domain protein has structural similarity to the N-terminal domain of SBDS, the human protein mutated in Shwachman-Diamond Syndrome (the yeast SBDS ortholog = SDO1/YLR022C)
11	target_genes	YDR070C	279	Uncharacterized			4	588096	588377	C	Putative protein of unknown function; the authentic, non-tagged protein is detected in highly purified mitochondria in high-throughput studies
11	target_genes	YOL091W	279	Verified	SPO21	MPC70	15	145334	147163	W	Component of the meiotic outer plaque of the spindle pole body, involved in modifying the meiotic outer plaque that is required prior to prospore membrane formation
11	target_genes	YER150W	279	Verified	SPI1		5	468365	468811	W	GPI-anchored, serine/threonine rich cell wall protein of unknown function; basal expression requires Msn2p/Msn4p; expression is induced under conditions of stress and during the diauxic shift; similar to Sed1p
11	target_genes	YML100W	279	Verified	TSL1		13	70624	73920	W	Large subunit of trehalose 6-phosphate synthase (Tps1p)/phosphatase (Tps2p) complex, which converts uridine-5'-diphosphoglucose and glucose 6-phosphate to trehalose, homologous to Tps3p and may share function
11	target_genes	YOL084W	279	Verified	PHM7		15	162356	165331	W	Protein of unknown function, expression is regulated by phosphate levels; green fluorescent protein (GFP)-fusion protein localizes to the cell periphery and vacuole
11	target_genes	YPL004C	279	Verified	LSP1		16	550629	551654	C	Primary component of eisosomes, which are large immobile patch structures at the cell cortex associated with endocytosis, along with Pil1p and Sur7p; null mutants show activation of Pkc1p/Ypk1p stress resistance pathways
11	target_genes	YGR052W	279	Uncharacterized			7	593600	594709	W	Putative protein of unknown function; the authentic, non-tagged protein is detected in highly purified mitochondria in high-throughput studies
11	target_genes	YDR533C	279	Verified	HSP31		4	1501439	1502152	C	Possible chaperone and cysteine protease with similarity to E. coli Hsp31 and S. cerevisiae Hsp32p, Hsp33p, and Sno4p; member of the DJ-1/ThiJ/PfpI superfamily, which includes human DJ-1 involved in Parkinson's disease; exists as a dimer
11	target_genes	YGR043C	279	Uncharacterized			7	580439	581440	C	Protein of unknown function; transcription is repressed by Mot1p and induced by alpha-factor and during diauxic shift; null mutant non-quiescent cells exhibit reduced reproductive capacity
11	target_genes	YFL014W	279	Verified	HSP12	HOR5|GLP1	6	107250	107579	W	Plasma membrane localized protein that protects membranes from desiccation; induced by heat shock, oxidative stress, osmostress, stationary phase entry, glucose depletion, oleate and alcohol; regulated by the HOG and Ras-Pka pathways
11	target_genes	YOL113W	279	Verified	SKM1		15	104326	106293	W	Member of the PAK family of serine/threonine protein kinases with similarity to Ste20p and Cla4p; proposed to be a downstream effector of Cdc42p during polarized growth
11	target_genes	YDL204W	279	Verified	RTN2		4	94606	95787	W	Protein of unknown function; has similarity to mammalian reticulon proteins; member of the RTNLA (reticulon-like A) subfamily
11	target_genes	YBR117C	279	Verified	TKL2		2	474386	476431	C	Transketolase, similar to Tkl1p; catalyzes conversion of xylulose-5-phosphate and ribose-5-phosphate to sedoheptulose-7-phosphate and glyceraldehyde-3-phosphate in the pentose phosphate pathway; needed for synthesis of aromatic amino acids
11	target_genes	YGR086C	279	Verified	PIL1		7	649602	650621	C	Primary component of eisosomes, which are large immobile patch structures at the cell cortex associated with endocytosis, along with Lsp1p and Sur7p; null mutants show activation of Pkc1p/Ypk1p stress resistance pathways
11	target_genes	YPL223C	279	Verified	GRE1		16	128631	129137	C	Hydrophilin of unknown function; stress induced (osmotic, ionic, oxidative, heat shock and heavy metals); regulated by the HOG pathway
11	target_genes	YML128C	279	Verified	MSC1		13	15136	16677	C	Protein of unknown function; mutant is defective in directing meiotic recombination events to homologous chromatids; the authentic, non-tagged protein is detected in highly purified mitochondria in high-throughput studies	sub-telomere region
11	target_genes	YOL089C	279	Verified	HAL9		15	150398	153490	C	Putative transcription factor containing a zinc finger; overexpression increases salt tolerance through increased expression of the ENA1 (Na+/Li+ extrusion pump) gene while gene disruption decreases both salt tolerance and ENA1 expression
11	target_genes	YAL061W	279	Uncharacterized	BDH2		1	33449	34702	W	Putative medium-chain alcohol dehydrogenase with similarity to BDH1; transcription induced by constitutively active PDR1 and PDR3; BDH2 is an essential gene
11	target_genes	YNR014W	279	Uncharacterized			14	652467	653105	W	Putative protein of unknown function; expression is cell-cycle regulated, Azf1p-dependent, and heat-inducible
11	target_genes	YLL028W	248	Verified	TPO1		12	84803	86563	W	Polyamine transporter that recognizes spermine, putrescine, and spermidine; catalyzes uptake of polyamines at alkaline pH and excretion at acidic pH; phosphorylation enhances activity and sorting to the plasma membrane
11	target_genes	YJR096W	248	Verified			10	611191	612039	W	Putative xylose and arabinose reductase; member of the aldo-keto reductase (AKR) family; GFP-fusion protein is induced in response to the DNA-damaging agent MMS
11	target_genes	YDR406W	248	Verified	PDR15		4	1279202	1283791	W	ATP binding cassette (ABC) transporter of the plasma membrane; general stress response factor implicated in cellular detoxification; target of Pdr1p, Pdr3p and Pdr8p transcription regulators; promoter contains a PDR responsive element
11	target_genes	YJL161W	248	Uncharacterized			10	117241	117783	W	Putative protein of unknown function; the authentic, non-tagged protein is detected in highly purified mitochondria in high-throughput studies
11	target_genes	YLR178C	248	Verified	TFS1	DKA1	12	513164	513823	C	Carboxypeptidase Y inhibitor, function requires acetylation by the NatB N-terminal acetyltransferase; phosphatidylethanolamine-binding protein involved in protein kinase A signaling pathway
11	target_genes	YDR074W	248	Verified	TPS2	PFK3|HOG2	4	593890	596580	W	Phosphatase subunit of the trehalose-6-phosphate synthase/phosphatase complex, which synthesizes the storage carbohydrate trehalose; expression is induced by stress conditions and repressed by the Ras-cAMP pathway
11	target_genes	YMR105C	248	Verified	PGM2	GAL5	13	475896	477605	C	Phosphoglucomutase, catalyzes the conversion from glucose-1-phosphate to glucose-6-phosphate, which is a key step in hexose metabolism; functions as the acceptor for a Glc-phosphotransferase
11	target_genes	YGR248W	248	Verified	SOL4		7	985977	986744	W	6-phosphogluconolactonase with similarity to Sol3p
11	target_genes	YPR149W	248	Verified	NCE102	NCE2	16	829914	830435	W	Protein of unknown function; contains transmembrane domains; involved in secretion of proteins that lack classical secretory signal sequences; component of the detergent-insoluble glycolipid-enriched complexes (DIGs)
11	target_genes	YGR124W	248	Verified	ASN2		7	739949	741667	W	Asparagine synthetase, isozyme of Asn1p; catalyzes the synthesis of L-asparagine from L-aspartate in the asparagine biosynthetic pathway
11	target_genes	YGR088W	248	Verified	CTT1	SPS101	7	654638	656326	W	Cytosolic catalase T, has a role in protection from oxidative damage by hydrogen peroxide
11	target_genes	YMR170C	248	Verified	ALD2		13	601561	603081	C	Cytoplasmic aldehyde dehydrogenase, involved in ethanol oxidation and beta-alanine biosynthesis; uses NAD+ as the preferred coenzyme; expression is stress induced and glucose repressed; very similar to Ald3p
11	target_genes	YPR184W	248	Verified	GDB1		16	902040	906650	W	Glycogen debranching enzyme containing glucanotranferase and alpha-1,6-amyloglucosidase activities, required for glycogen degradation
11	target_genes	YKL091C	248	Verified		SFH1	11	269362	270294	C	Putative homolog of Sec14p, which is a phosphatidylinositol/phosphatidylcholine transfer protein involved in lipid metabolism; localizes to the nucleus
11	target_genes	YMR090W	217	Uncharacterized			13	449244	449927	W	Putative protein of unknown function with similarity to DTDP-glucose 4,6-dehydratases; green fluorescent protein (GFP)-fusion protein localizes to the cytoplasm; YMR090W is not an essential gene
11	target_genes	YER054C	217	Verified	GIP2		5	262051	263697	C	Putative regulatory subunit of the protein phosphatase Glc7p, involved in glycogen metabolism; contains a conserved motif (GVNK motif) that is also found in Gac1p, Pig1p, and Pig2p
11	target_genes	YPR160W	217	Verified	GPH1		16	861302	864010	W	Non-essential glycogen phosphorylase required for the mobilization of glycogen, activity is regulated by cyclic AMP-mediated phosphorylation, expression is regulated by stress-response elements and by the HOG MAP kinase pathway
11	target_genes	YMR250W	186	Verified	GAD1		13	770800	772557	W	Glutamate decarboxylase, converts glutamate into gamma-aminobutyric acid (GABA) during glutamate catabolism; involved in response to oxidative stress
11	target_genes	YOR262W	186	Uncharacterized			15	817291	818334	W	Cytoplasmic protein of unknown function; essential gene with similarity to YLR243W; contains an ATP/GTP binding site motif
11	target_genes	YER062C	186	Verified	HOR2	GPP2	5	279928	280680	C	One of two redundant DL-glycerol-3-phosphatases (RHR2/GPP1 encodes the other) involved in glycerol biosynthesis; induced in response to hyperosmotic stress and oxidative stress, and during the diauxic transition
11	cis_gene	YOL082W	248	Verified	ATG19	CVT19	15	168727	169974	W	Protein involved in the cytoplasm-to-vacuole targeting pathway and in autophagy, recognizes cargo proteins and delivers them to the preautophagosomal structure for eventual engulfment by the autophagosome and degradation
12	module	4.90842	40	5
12	linkage_interval	chromosome	15
12	linkage_interval	start position	469541
12	linkage_interval	end position	581277
12	features	YOR076C	Verified	SKI7	YOR29-27	15	469379	471622	C	Antiviral adaptor protein that mediates interactions via its N-terminus between the exosome and Ski complex (Ski2p, Ski3p, Ski8p) which operate in the 3'-to-5' mRNA-decay pathway; cytoplasmic protein required for degrading nonstop mRNAs	SCRG_01476	102 D->E; 131 M->I; 177 L->P; 178 S->P; 543 I->V; 602 P->R; 718 N->D
12	features	YOR077W	Verified	RTS2	YOR29-28	15	471901	472599	W	Basic zinc-finger protein, similar to human and mouse Kin17 proteins which are chromatin-associated proteins involved in UV response and DNA replication	SCRG_01477	184 T->P; 227 D->E
12	features	YOR078W	Verified	BUD21	YOR29-29|UTP16	15	472727	473371	W	Component of small ribosomal subunit (SSU) processosome that contains U3 snoRNA; originally isolated as bud-site selection mutant that displays a random budding pattern	SCRG_01478	14 Q->P
12	features	YOR079C	Verified	ATX2	YOR29-30	15	473477	474418	C	Golgi membrane protein involved in manganese homeostasis; overproduction suppresses the sod1 (copper, zinc superoxide dismutase) null mutation	SCRG_01479	exact match
12	features	YOR080W	Verified	DIA2	YOR29-31	15	474554	476794	W	Origin-binding F-box protein that forms an SCF ubiquitin ligase complex with Skp1p and Cdc53p; plays a role in DNA replication, involved in invasive and pseudohyphal growth	SCRG_01480	73 A->S; 188 L->S; 202 V->F; 239 K->N; 353 T->A; 420 S->P; 422 A->V; 486 M->I; 540 V->I; 552 D->N; 616 T->A
12	features	YOR081C	Verified	TGL5	STC2	15	476941	479190	C	Triacylglycerol lipase involved in TAG mobilization; localizes to lipid particles; potential Cdc28p substrate	SCRG_01481	exact match
12	features	YOR082C	Dubious			15	479298	479639	C	Dubious open reading frame unlikely to encode a protein, based on experimental and comparative sequence data; partially overlaps the verified gene YOR083W	SCRG_01482	different direction
12	features	YOR083W	Verified	WHI5		15	479535	480422	W	Repressor of G1 transcription that binds to SCB binding factor (SBF) at SCB target promoters in early G1; phosphorylation of Whi5p by the CDK, Cln3p/Cdc28p relieves repression and promoter binding by Whi5; periodically expressed in G1	SCRG_01482	exact match
12	features	YOR084W	Verified			15	480589	481752	W	Putative lipase of the peroxisomal matrix; transcriptionally activated by Yrm1p along with genes involved in multidrug resistance	SCRG_01483	107 R->K; 241 T->I; 382 T->M
12	features	YOR085W	Verified	OST3		15	482035	483087	W	Gamma subunit of the oligosaccharyltransferase complex of the ER lumen, which catalyzes asparagine-linked glycosylation of newly synthesized proteins; Ost3p is important for N-glycosylation of a subset of proteins	SCRG_01484	exact match
12	features	YOR086C	Verified	TCB1		15	483221	486781	C	Lipid-binding protein containing three calcium and lipid binding domains; non-tagged protein localizes to mitochondria and GFP-fusion protein localizes to the cell periphery; C-termini of Tcb1p, Tcb2p and Tcb3p interact	SCRG_01485	in-frame stop codon
12	features	YOR087W	Verified	YVC1	YOR088W	15	487709	489736	W	Vacuolar cation channel, mediates release of Ca(2+) from the vacuole in response to hyperosmotic shock	SCRG_01486	35 I->V; 640 A->V
12	features	YOR089C	Verified	VPS21	YPT51|YPT21|VPT12|VPS12	15	490198	490830	C	GTPase required for transport during endocytosis and for correct sorting of vacuolar hydrolases; localized in endocytic intermediates; detected in mitochondria; geranylgeranylation required for membrane association; mammalian Rab5 homolog	SCRG_01487	exact match
12	features	YOR090C	Verified	PTC5	PPP1	15	491125	492843	C	Mitochondrially localized type 2C protein phosphatase involved in regulation of pyruvate dehydrogenase activity; contains Mg2+/Mn2+-dependent casein phosphatase activity in vitro	SCRG_01488	228 K->R; 352 I->V; 551 I->T
12	features	YOR091W	Verified	TMA46	RBF46	15	493434	494471	W	Protein of unknown function that associates with ribosomes; interacts with GTPase Rbg1p	SCRG_01489	exact match
12	features	YOR092W	Verified	ECM3	YOR3165W	15	495128	496969	W	Non-essential protein of unknown function	SCRG_01490	260 V->A
12	features	YOR093C	Uncharacterized			15	497507	502453	C	Putative protein of unknown function; deletion causes sensitivity to unfolded protein response-inducing agents	SCRG_01491	965 D->E; 1105 V->L; 1299 A->T; 1324 N->S; 1598 S->P
12	features	YOR094W	Verified	ARF3	ARL2	15	502796	503347	W	Glucose-repressible ADP-ribosylation factor, GTPase of the Ras superfamily involved in development of polarity	SCRG_01492	exact match
12	features	YOR095C	Verified	RKI1		15	503553	504329	C	Ribose-5-phosphate ketol-isomerase, catalyzes the interconversion of ribose 5-phosphate and ribulose 5-phosphate in the pentose phosphate pathway; participates in pyridoxine biosynthesis	SCRG_01493	exact match
12	features	YOR096W	Verified	RPS7A	RPS30	15	505795	506768	W	Protein component of the small (40S) ribosomal subunit, nearly identical to Rps7Bp; interacts with Kti11p; deletion causes hypersensitivity to zymocin; has similarity to rat S7 and Xenopus S8 ribosomal proteins	SCRG_01494	exact match
12	features	YOR097C	Uncharacterized			15	506979	507506	C	Putative protein of unknown function; identified as interacting with Hsp82p in a high-throughput two-hybrid screen; YOR097C is not an essential gene	SCRG_01495	143 G->S
12	features	YOR098C	Verified	NUP1		15	507949	511179	C	Nuclear pore complex (NPC) subunit, involved in protein import/export and in export of RNAs, possible karyopherin release factor that accelerates release of karyopherin-cargo complexes after transport across NPC; potential Cdc28p substrate	SCRG_01496	13 R->C; 198 R->K; 294 V->I; 404 T->A; 459 E->K; 520 E->G; 644 K->I; 658 T->A; 666 Q->R; 793 N->D; 833 T->A; 923 V->I; 1001 A->T
12	features	YOR099W	Verified	KTR1		15	511826	513007	W	Alpha-1,2-mannosyltransferase involved in O- and N-linked protein glycosylation; member of the KRE2/MNT1 mannosyltransferase family	SCRG_01497	144 E->D; 248 A->S; 301 R->H
12	features	YOR100C	Verified	CRC1		15	513296	514279	C	Mitochondrial inner membrane carnitine transporter, required for carnitine-dependent transport of acetyl-CoA from peroxisomes to mitochondria during fatty acid beta-oxidation	SCRG_01498	224 S->R
12	features	YOR101W	Verified	RAS1		15	515245	516174	W	GTPase involved in G-protein signaling in the adenylate cyclase activating pathway, plays a role in cell proliferation; localized to the plasma membrane; homolog of mammalian RAS proto-oncogenes	SCRG_01499	88 V->A; 110 V->I; 162 E->G; 188 T->S; 214 L->P; 231 V->A; 271 S->N; 281 S->A; 298 R->K
12	features	YOR102W	Dubious			15	516424	516774	W	Dubious open reading frame, unlikely to encode a functional protein; extensively overlaps essential OST2 gene encoding a subunit of the ER lumen oligosaccharyltransferase complex	SCRG_01500	different direction
12	features	YOR103C	Verified	OST2		15	516450	516842	C	Epsilon subunit of the oligosaccharyltransferase complex of the ER lumen, which catalyzes asparagine-linked glycosylation of newly synthesized proteins	SCRG_01500	4 A->T; 5 P->L
12	features	YOR104W	Verified	PIN2		15	517643	518491	W	Protein that induces appearance of [PIN+] prion when overproduced	SCRG_01501	3 V->I; 220 A->T
12	features	YOR105W	Dubious			15	518196	518522	W	Dubious open reading frame, unlikely to encode a functional protein; based on available experimental and comparative sequence data	SCRG_01501	low identity protein alignment
12	features	YOR106W	Verified	VAM3	PTH1	15	519122	519973	W	Syntaxin-related protein required for vacuolar assembly; functions with Vam7p in vacuolar protein trafficking; member of the syntaxin family of proteins	SCRG_01502	132 D->E; 250 T->S
12	features	YOR107W	Verified	RGS2		15	521354	522283	W	Negative regulator of glucose-induced cAMP signaling; directly activates the GTPase activity of the heterotrimeric G protein alpha subunit Gpa2p	SCRG_01503	in-frame stop codon
12	features	YOR108W	Verified	LEU9		15	523028	524842	W	Alpha-isopropylmalate synthase II (2-isopropylmalate synthase), catalyzes the first step in the leucine biosynthesis pathway; the minor isozyme, responsible for the residual alpha-IPMS activity detected in a leu4 null mutant	SCRG_01504	562 I->N
12	features	YOR108C-A	Dubious			15	524606	524815	C	Identified by gene-trapping, microarray-based expression analysis, and genome-wide homology searching	SCRG_01504	different direction
12	features	YOR109W	Verified	INP53	SOP2|SJL3	15	525279	528602	W	Phosphatidylinositol 4,5-bisphosphate 5-phosphatase, synaptojanin-like protein with an N-terminal Sac1 domain, plays a role in a TGN (trans Golgi network)-to-early endosome pathway; hyperosmotic stress causes translocation to actin patches	SCRG_01505	77 A->T; 451 S->G; 961 P->R; 987 P->L; 1067 A->V
12	features	YOR110W	Verified	TFC7		15	528942	530249	W	One of six subunits of the RNA polymerase III transcription initiation factor complex (TFIIIC); part of the TauA globular domain of TFIIIC that binds DNA at the BoxA promoter sites of tRNA and similar genes	SCRG_01506	308 R->K
12	features	YOR111W	Uncharacterized			15	530430	531128	W	Putative protein of unknown function	SCRG_01507	110 S->N
12	features	YOR112W	Verified	CEX1		15	531509	533794	W	Cytoplasmic component of the nuclear aminoacylation-dependent tRNA export pathway; interacts with nuclear pore component Nup116p; copurifies with tRNA export receptors Los1p and Msn5p, as well as eIF-1a and the RAN GTPase Gsp1p	SCRG_01508	631 T->P; 639 S->N
12	features	YOR113W	Verified	AZF1		15	534076	536820	W	Zinc-finger transcription factor, involved in induction of CLN3 transcription in response to glucose; genetic and physical interactions indicate a possible role in mitochondrial transcription or genome maintenance	SCRG_01509	47 P->S; 150-155 gap; 258 A->T; 334 G->V; 374-375 gap; 780 A->V
12	features	YOR114W	Uncharacterized			15	537571	538455	W	Hypothetical protein	SCRG_01510	57 H->Y; 74 S->T; 102 E->G; 167 V->L; 221 E->K; 244 M->V; 274 N->D; 276 D->N
12	features	YOR115C	Verified	TRS33		15	538660	539466	C	One of 10 subunits of the transport protein particle (TRAPP) complex of the cis-Golgi which mediates vesicle docking and fusion; involved in endoplasmic reticulum (ER) to Golgi membrane traffic	SCRG_01511	exact match
12	features	YOR116C	Verified	RPO31	RPC160|RPC1	15	539764	544146	C	RNA polymerase III subunit C160, part of core enzyme; similar to bacterial beta-prime subunit	SCRG_01512	736 H->R; 1050 D->N
12	features	YOR117W	Verified	RPT5	YTA1	15	545030	546334	W	One of six ATPases of the 19S regulatory particle of the 26S proteasome involved in the degradation of ubiquitinated substrates; recruited to the GAL1-10 promoter region upon induction of transcription	SCRG_01513	exact match
12	features	YOR118W	Uncharacterized			15	546858	548561	W	Putative protein of unknown function; green fluorescent protein (GFP)-fusion protein localizes to the cytoplasm; YOR118W is not an essential gene	SCRG_01514	exact match
12	features	YOR119C	Verified	RIO1	RRP10	15	548793	550247	C	Essential serine kinase involved in cell cycle progression and processing of the 20S pre-rRNA into mature 18S rRNA	SCRG_01515	exact match
12	features	YOR120W	Verified	GCY1	GCY	15	551115	552053	W	Putative NADP(+) coupled glycerol dehydrogenase, proposed to be involved in an alternative pathway for glycerol catabolism; member of the aldo-keto reductase (AKR) family	SCRG_01516	234 V->I
12	features	YOR121C	Dubious			15	551799	552104	C	Dubious open reading frame unlikely to encode a protein, based on available experimental and comparative sequence data; open reading frame overlaps the verified gene GCY1/YOR120W	SCRG_01516	different direction
12	features	YOR122C	Verified	PFY1	PRF1	15	552299	552888	C	Profilin, actin- and phosphatidylinositol 4,5-bisphosphate-binding protein, plays a role in cytoskeleton organization, required for normal timing of actin polymerization in response to thermal stress; localizes to plasma membrane and cytosol	SCRG_01517	exact match
12	features	YOR123C	Verified	LEO1		15	553177	554571	C	Component of the Paf1 complex, which associates with RNA polymerase II and is involved in histone methylation	SCRG_01518	exact match
12	features	YOR124C	Verified	UBP2		15	554825	558643	C	Ubiquitin-specific protease that removes ubiquitin from ubiquitinated proteins, cleaves at the C terminus of ubiquitin fusions; capable of cleaving polyubiquitin and possesses isopeptidase activity	SCRG_01519	49 T->I; 88 N->Y; 163 A->G; 541 Y->F
12	features	YOR125C	Verified	CAT5	COQ7	15	559031	559732	C	Protein required for ubiquinone (Coenzyme Q) biosynthesis; localizes to the matrix face of the mitochondrial inner membrane in a large complex with ubiquinone biosynthetic enzymes; required for gluconeogenic gene activation	SCRG_01520	91 I->M
12	features	YOR126C	Verified	IAH1		15	559962	560678	C	Isoamyl acetate-hydrolyzing esterase, required in balance with alcohol acetyltransferase to maintain optimal amounts of isoamyl acetate, which is particularly important in sake brewing	SCRG_01521	23 I->T; 163 K->N
12	features	YOR127W	Verified	RGA1	THE1|DBM1	15	561171	564194	W	GTPase-activating protein for the polarity-establishment protein Cdc42p; implicated in control of septin organization, pheromone response, and haploid invasive growth	SCRG_01522	220 S->P; 242 K->E; 507 T->P; 801 N->K; 853 T->I; 866 V->A; 898 K->R; 926 S->G
12	features	YOR128C	Verified	ADE2		15	564477	566192	C	Phosphoribosylaminoimidazole carboxylase, catalyzes a step in the 'de novo' purine nucleotide biosynthetic pathway; red pigment accumulates in mutant cells deprived of adenine	SCRG_01523	101 R->G
12	features	YOR129C	Verified			15	566878	569559	C	Putative component of the outer plaque of the spindle pole body; may be involved in cation homeostasis or multidrug resistance	SCRG_01524	167 K->N; 423 G->S; 473 E->G; 731 R->K; 766 T->I; 825 N->S
12	features	YOR130C	Verified	ORT1	ARG11	15	569930	570808	C	Ornithine transporter of the mitochondrial inner membrane, exports ornithine from mitochondria as part of arginine biosynthesis; human ortholog is associated with hyperammonaemia-hyperornithinaemia-homocitrullinuria (HHH) syndrome	SCRG_01525	105 F->S
12	features	YOR131C	Uncharacterized			15	572183	572839	C	Putative protein of unknown function; non-essential gene	SCRG_01526	exact match
12	features	YOR132W	Verified	VPS17	PEP21	15	573176	574831	W	Subunit of the membrane-associated retromer complex essential for endosome-to-Golgi retrograde protein transport; peripheral membrane protein that assembles onto the membrane with Vps5p to promote vesicle formation	SCRG_01527	25 D->G; 62 I->V; 68 E->G; 90 P->S; 227 Y->F; 229 P->T; 231 N->I; 233 S->C; 245 more than 10 sequential mismatches in protein
12	features	YOR133W	Verified	EFT1		15	575099	577627	W	Elongation factor 2 (EF-2), also encoded by EFT2; catalyzes ribosomal translocation during protein synthesis; contains diphthamide, the unique posttranslationally modified histidine residue specifically ADP-ribosylated by diphtheria toxin	SCRG_00145	exact match
12	features	YOR134W	Verified	BAG7		15	578565	579794	W	Rho GTPase activating protein (RhoGAP), stimulates the intrinsic GTPase activity of Rho1p, which plays a role in actin cytoskeleton organization and control of cell wall synthesis; structurally and functionally related to Sac7p	SCRG_01529	276 K->E
12	features	YOR135C	Dubious			15	580160	580501	C	Hypothetical protein; null mutant displays increased levels of spontaneous Rad52 foci	SCRG_01530	different direction
12	features	YOR136W	Verified	IDH2		15	580251	581360	W	Subunit of mitochondrial NAD(+)-dependent isocitrate dehydrogenase, which catalyzes the oxidation of isocitrate to alpha-ketoglutarate in the TCA cycle	SCRG_01530	in-frame stop codon
12	regulatory_signatures	yjl176c	11.3019	SWI3
12	regulatory_signatures	ykr099w	5.1603	BAS1
12	regulatory_signatures	ymr182c	3.31767	RGM1
12	regulatory_signatures	yjr140c	2.40132	HIR3
12	regulatory_signatures	ymr042w	2.36087	ARG80
12	target_genes	YLR168C	200	Uncharacterized		MSF1|MSF1'	12	499580	500272	C	Putative protein of unknown function that may be involved in intramitochondrial sorting; has similarity to Ups1p and to human PRELI; the green fluorescent protein (GFP)-tagged protein localizes to mitochondria
12	target_genes	YJR077C	200	Verified	MIR1		10	577248	578183	C	Mitochondrial phosphate carrier, imports inorganic phosphate into mitochondria; functionally redundant with Pic2p but more abundant than Pic2 under normal conditions
12	target_genes	YHR051W	200	Verified	COX6		8	209699	210145	W	Subunit VI of cytochrome c oxidase, which is the terminal member of the mitochondrial inner membrane electron transport chain; expression is regulated by oxygen levels
12	target_genes	YKL016C	200	Verified	ATP7		11	407108	407632	C	Subunit d of the stator stalk of mitochondrial F1F0 ATP synthase, which is a large, evolutionarily conserved enzyme complex required for ATP synthesis
12	target_genes	YPL271W	195	Verified	ATP15	ATPEPSILON	16	30079	30267	W	Epsilon subunit of the F1 sector of mitochondrial F1F0 ATP synthase, which is a large, evolutionarily conserved enzyme complex required for ATP synthesis
12	target_genes	YDR298C	195	Verified	ATP5	OSC1	4	1058172	1058810	C	Subunit 5 of the stator stalk of mitochondrial F1F0 ATP synthase, which is a large, evolutionarily conserved enzyme complex required for ATP synthesis; homologous to bovine subunit OSCP (oligomycin sensitivity-conferring protein)
12	target_genes	YPL078C	190	Verified	ATP4	LPF7	16	408007	408741	C	Subunit b of the stator stalk of mitochondrial F1F0 ATP synthase, which is a large, evolutionarily conserved enzyme complex required for ATP synthesis
12	target_genes	YPR020W	185	Verified	ATP20		16	599867	600214	W	Subunit g of the mitochondrial F1F0 ATP synthase, which is a large enzyme complex required for ATP synthesis; associated only with the dimeric form of ATP synthase
12	target_genes	YJR121W	185	Verified	ATP2		10	647601	649136	W	Beta subunit of the F1 sector of mitochondrial F1F0 ATP synthase, which is a large, evolutionarily conserved enzyme complex required for ATP synthesis
12	target_genes	YGL187C	185	Verified	COX4		7	149710	150177	C	Subunit IV of cytochrome c oxidase, which is the terminal member of the mitochondrial inner membrane electron transport chain; N-terminal 25 residues of precursor are cleaved during mitochondrial import
12	target_genes	YJL166W	185	Verified	QCR8	COR5	10	106428	106712	W	Subunit 8 of ubiquinol cytochrome-c reductase complex, which is a component of the mitochondrial inner membrane electron transport chain; oriented facing the intermembrane space; expression is regulated by Abf1p and Cpf1p
12	target_genes	YDL023C	180	Dubious		SRF4	4	411758	412078	C	Dubious open reading frame, unlikely to encode a protein; not conserved in other Saccharomyces species; overlaps the verified gene GPD1; deletion confers sensitivity to GSAO; deletion in cyr1 mutant results in loss of stress resistance
12	target_genes	YDL004W	180	Verified	ATP16		4	443026	443508	W	Delta subunit of the central stalk of mitochondrial F1F0 ATP synthase, which is a large, evolutionarily conserved enzyme complex required for ATP synthesis
12	target_genes	YKL141W	175	Verified	SDH3	YKL4|CYB3	11	179672	180268	W	Cytochrome b subunit of succinate dehydrogenase (Sdh1p, Sdh2p, Sdh3p, Sdh4p), which couples the oxidation of succinate to the transfer of electrons to ubiquinone
12	target_genes	YBL099W	175	Verified	ATP1		2	37050	38687	W	Alpha subunit of the F1 sector of mitochondrial F1F0 ATP synthase, which is a large, evolutionarily conserved enzyme complex required for ATP synthesis
12	target_genes	YPL075W	175	Verified	GCR1	LPF10	16	412251	415359	W	Transcriptional activator of genes involved in glycolysis; DNA-binding protein that interacts and functions with the transcriptional activator Gcr2p
12	target_genes	YGR183C	175	Verified	QCR9	UCR9	7	859068	859481	C	Subunit 9 of the ubiquinol cytochrome-c reductase complex, which is a component of the mitochondrial inner membrane electron transport chain; required for electron transfer at the ubiquinol oxidase site of the complex
12	target_genes	YML081C-A	170	Verified	ATP18		13	103983	104162	C	Subunit of the mitochondrial F1F0 ATP synthase, which is a large enzyme complex required for ATP synthesis; termed subunit I or subunit j; does not correspond to known ATP synthase subunits in other organisms
12	target_genes	YBL045C	170	Verified	COR1	QCR1	2	134146	135519	C	Core subunit of the ubiquinol-cytochrome c reductase complex (bc1 complex), which is a component of the mitochondrial inner membrane electron transport chain
12	target_genes	YBR039W	170	Verified	ATP3		2	315575	316510	W	Gamma subunit of the F1 sector of mitochondrial F1F0 ATP synthase, which is a large, evolutionarily conserved enzyme complex required for ATP synthesis
12	target_genes	YDL067C	160	Verified	COX9		4	334217	334396	C	Subunit VIIa of cytochrome c oxidase, which is the terminal member of the mitochondrial inner membrane electron transport chain
12	target_genes	YML120C	155	Verified	NDI1		13	28266	29807	C	NADH:ubiquinone oxidoreductase, transfers electrons from NADH to ubiquinone in the respiratory chain but does not pump protons, in contrast to the higher eukaryotic multisubunit respiratory complex I; homolog of human AMID
12	target_genes	YDR322C-A	155	Verified	TIM11	ATP21	4	1112000	1112290	C	Subunit e of mitochondrial F1F0-ATPase, which is a large, evolutionarily conserved enzyme complex required for ATP synthesis; essential for the dimeric state of ATP synthase
12	target_genes	YPR191W	150	Verified	QCR2	UCR2|COR2	16	919377	920483	W	Subunit 2 of the ubiquinol cytochrome-c reductase complex, which is a component of the mitochondrial inner membrane electron transport chain; transcription is regulated by Hap1p, Hap2p/Hap3p, and heme
12	target_genes	YLR295C	145	Verified	ATP14		12	722001	722375	C	Subunit h of the F0 sector of mitochondrial F1F0 ATP synthase, which is a large, evolutionarily conserved enzyme complex required for ATP synthesis
12	target_genes	YJR120W	145	Verified			10	647120	647470	W	Protein of unknown function; essential for growth under anaerobic conditions; mutation causes decreased expression of ATP2, impaired respiration, defective sterol uptake, and altered levels/localization of ABC transporters Aus1p and Pdr11p
12	target_genes	YOR062C	145	Uncharacterized		YOR29-13	15	442727	443533	C	Protein of unknown function; similar to YKR075Cp and Reg1p; expression regulated by glucose and Rgt1p; GFP-fusion protein is induced in response to the DNA-damaging agent MMS
12	target_genes	YDR148C	145	Verified	KGD2		4	753672	755063	C	Dihydrolipoyl transsuccinylase, a component of the mitochondrial alpha-ketoglutarate dehydrogenase complex, which catalyzes a step in the tricarboxylic acid (TCA) cycle, the oxidative decarboxylation of alpha-ketoglutarate to succinyl-CoA
12	target_genes	YDR345C	140	Verified	HXT3		4	1162951	1164654	C	Low affinity glucose transporter of the major facilitator superfamily, expression is induced in low or high glucose conditions
12	target_genes	YHR033W	140	Uncharacterized			8	175541	176812	W	Putative protein of unknown function; epitope-tagged protein localizes to the cytoplasm
12	target_genes	YLL041C	135	Verified	SDH2	ACN17	12	53130	53930	C	Iron-sulfur protein subunit of succinate dehydrogenase (Sdh1p, Sdh2p, Sdh3p, Sdh4p), which couples the oxidation of succinate to the transfer of electrons to ubiquinone
12	target_genes	YMR256C	130	Verified	COX7		13	778944	779126	C	Subunit VII of cytochrome c oxidase, which is the terminal member of the mitochondrial inner membrane electron transport chain
12	target_genes	YJL102W	120	Verified	MEF2		10	231297	233756	W	Mitochondrial elongation factor involved in translational elongation
12	target_genes	YNL052W	120	Verified	COX5A		14	531726	532187	W	Subunit Va of cytochrome c oxidase, which is the terminal member of the mitochondrial inner membrane electron transport chain; predominantly expressed during aerobic growth while its isoform Vb (Cox5Bp) is expressed during anaerobic growth
12	target_genes	YLR224W	120	Uncharacterized			12	586466	587575	W	F-box protein and component of SCF ubiquitin ligase complexes involved in ubiquitin-dependent protein catabolism; readily monoubiquitinated in vitro by SCF-Ubc4 complexes; YLR224W is not an essential gene
12	cis_gene	YOR144C	170	Verified	ELG1	RTT110	15	602718	605093	C	Protein required for S phase progression and telomere homeostasis, forms an alternative replication factor C complex important for DNA replication and genome integrity; involved in homologous recombination-mediated DNA repair
12	cis_gene	YOR131C	170	Uncharacterized			15	572183	572839	C	Putative protein of unknown function; non-essential gene
12	cis_gene	YOR157C	170	Verified	PUP1		15	630967	631752	C	Endopeptidase with trypsin-like activity that cleaves after basic residues; beta-type subunit of 20S proteasome synthesized as a proprotein before being proteolytically processed for assembly into 20S particle; human homolog is subunit Z
12	cis_gene	YOR125C	165	Verified	CAT5	COQ7	15	559031	559732	C	Protein required for ubiquinone (Coenzyme Q) biosynthesis; localizes to the matrix face of the mitochondrial inner membrane in a large complex with ubiquinone biosynthetic enzymes; required for gluconeogenic gene activation
12	cis_gene	YOR081C	150	Verified	TGL5	STC2	15	476941	479190	C	Triacylglycerol lipase involved in TAG mobilization; localizes to lipid particles; potential Cdc28p substrate
12	cis_gene	YOR104W	125	Verified	PIN2		15	517643	518491	W	Protein that induces appearance of [PIN+] prion when overproduced
12	cis_gene	YOR148C	120	Verified	SPP2		15	608641	609198	C	Essential protein that promotes the first step of splicing and is required for the final stages of spliceosome maturation; interacts with Prp2p, which may release Spp2p from the spliceosome following the first cleavage reaction
13	module	6.43331	24	2
13	linkage_interval	chromosome	15
13	linkage_interval	start position	779974
13	linkage_interval	end position	880786
13	features	YOR235W	Dubious			15	779871	780185	W	Hypothetical protein; null mutant displays increased levels of spontaneous Rad52 foci	SCRG_05570	low identity protein alignment
13	features	YOR236W	Verified	DFR1		15	780907	781542	W	Dihydrofolate reductase, part of the dTTP biosynthetic pathway, involved in folate metabolism, possibly required for mitochondrial function	SCRG_01621	exact match
13	features	YOR237W	Verified	HES1	OSH5	15	781995	783299	W	Protein implicated in the regulation of ergosterol biosynthesis; one of a seven member gene family with a common essential function and non-essential unique functions; similar to human oxysterol binding protein (OSBP)	SCRG_01622	161 V->L
13	features	YOR238W	Uncharacterized			15	783678	784589	W	Putative protein of unknown function; green fluorescent protein (GFP)-fusion protein localizes to the cytoplasm	SCRG_01623	exact match
13	features	YOR239W	Verified	ABP140	YOR240W	15	784858	786745	W	Nonessential protein that binds actin filaments and localizes to actin patches and cables, has similarity to S-adenosylmethionine (AdoMet)-dependent methyltransferases	SCRG_01624	in-frame stop codon
13	features	YOR241W	Verified	MET7	MET23	15	786996	788642	W	Folylpolyglutamate synthetase, catalyzes extension of the glutamate chains of the folate coenzymes, required for methionine synthesis and for maintenance of mitochondrial DNA	SCRG_01625	exact match
13	features	YOR242C	Verified	SSP2		15	788743	789858	C	Sporulation specific protein that localizes to the spore wall; required for sporulation at a point after meiosis II and during spore wall formation; SSP2 expression is induced midway in meiosis	SCRG_01626	88 D->G; 142 S->P
13	features	YOR243C	Verified	PUS7		15	790212	792242	C	Pseudouridine synthase, catalyzes pseudouridylation at position 35 in U2 snRNA, position 13 in cytoplasmic tRNAs, and position 35 in pre-tRNA(Tyr); Asp(256) mutation abolishes activity; conserved in archaea, some bacteria, and vertebrates	SCRG_01627	328 S->P; 340 I->Y; 341 N->Q; 364 L->F; 365 S->K; 521 V->G
13	features	YOR244W	Verified	ESA1	TAS1	15	792532	793869	W	Histone acetyltransferase catalytic subunit of the native multisubunit complex (NuA4) that acetylates four conserved internal lysines of histone H4 N-terminal tail; required for cell cycle progression	SCRG_01628	exact match
13	features	YOR245C	Verified	DGA1		15	794077	795333	C	Diacylglycerol acyltransferase, catalyzes the terminal step of triacylglycerol (TAG) formation, acylates diacylglycerol using acyl-CoA as an acyl donor, localized to lipid particles	SCRG_01629	156 N->I
13	features	YOR246C	Uncharacterized			15	795802	796794	C	Protein with similarity to oxidoreductases, found in lipid particles; required for replication of Brome mosaic virus in S. cerevisiae, which is a model system for studying replication of positive-strand RNA viruses in their natural hosts	SCRG_01630	exact match
13	features	YOR247W	Verified	SRL1		15	797677	798309	W	Mannoprotein that exhibits a tight association with the cell wall, required for cell wall stability in the absence of GPI-anchored mannoproteins; has a high serine-threonine content; expression is induced in cell wall mutants	SCRG_01631	180 V->L
13	features	YOR248W	Dubious		TOS11	15	798014	798316	W	Dubious open reading frame, unlikely to encode a functional protein; based on available experimental and comparative sequence data	SCRG_01631	low identity protein alignment
13	features	YOR249C	Verified	APC5	RMC1	15	798675	800732	C	Subunit of the Anaphase-Promoting Complex/Cyclosome (APC/C), which is a ubiquitin-protein ligase required for degradation of anaphase inhibitors, including mitotic cyclins, during the metaphase/anaphase transition	SCRG_01632	539 E->K; 616 E->K
13	features	YOR250C	Verified	CLP1		15	800971	802308	C	Subunit of cleavage factor I (CFI), involved in both the endonucleolyitc cleavage and polyadenylation steps of mRNA 3'-end maturation	SCRG_01633	188 T->I
13	features	YOR251C	Uncharacterized			15	802551	803465	C	Putative protein of unknown function with similarity to human thiosulfate sulfurtransferase, an enzyme that catalyzes the transfer of sulfur from thiosulfate to cyanide, forming sulfite and thiocyanate; YOR251C is a non-essential gene	SCRG_01634	248 T->S; 263 V->I
13	features	YOR252W	Verified	TMA16	RBF17	15	803668	804204	W	Protein of unknown function that associates with ribosomes	SCRG_01635	1-38 gap
13	features	YOR253W	Verified	NAT5	ROG2|ARD2	15	804378	804908	W	Subunit of the N-terminal acetyltransferase NatA (Nat1p, Ard1p, Nat5p); N-terminally acetylates many proteins, which influences multiple processes such as the cell cycle, heat-shock resistance, mating, sporulation, and telomeric silencing	SCRG_01636	exact match
13	features	YOR254C	Verified	SEC63	PTL1	15	805033	807024	C	Essential subunit of Sec63 complex (Sec63p, Sec62p, Sec66p and Sec72p); with Sec61 complex, Kar2p/BiP and Lhs1p forms a channel competent for SRP-dependent and post-translational SRP-independent protein targeting and import into the ER	SCRG_01637	22 L->I
13	features	YOR255W	Verified	OSW1		15	807272	808108	W	Protein involved in sporulation; required for the construction of the outer spore wall layers; required for proper localization of Spo14p	SCRG_01638	exact match
13	features	YOR256C	Verified	TRE2		15	808254	810683	C	Protein that functions with Tre1p to regulate ubiquitylation and vacuolar degradation of the metal transporter Smf1p; has similarity to transferrin receptors; inviability of null mutant in systematic studies is due to proximity to CDC31	SCRG_01639	79 V->A; 107 P->Q
13	features	YOR257W	Verified	CDC31	DSK1	15	811008	811493	W	Component of the spindle pole body (SPB) half-bridge, required for SPB duplication in mitosis and meiosis II; homolog of mammalian centrin; interacts with Kar1p	SCRG_01640	exact match
13	features	YOR258W	Verified	HNT3		15	811671	812324	W	Member of the third branch of the histidine triad (HIT) superfamily of nucleotide-binding proteins; similar to Aprataxin, a Hint related protein that is mutated in individuals with ataxia with oculomotor apraxia	SCRG_01641	60 V->M
13	features	YOR259C	Verified	RPT4	SUG2|PCS1|CRL13	15	812395	813708	C	One of six ATPases of the 19S regulatory particle of the 26S proteasome involved in the degradation of ubiquitinated substrates; required for spindle pole body duplication; localized mainly to the nucleus throughout the cell cycle	SCRG_01642	exact match
13	features	YOR260W	Verified	GCD1	TRA3	15	813984	815720	W	Gamma subunit of the translation initiation factor eIF2B, the guanine-nucleotide exchange factor for eIF2; activity subsequently regulated by phosphorylated eIF2; first identified as a negative regulator of GCN4 expression	SCRG_01643	exact match
13	features	YOR261C	Verified	RPN8		15	815915	816931	C	Essential, non-ATPase regulatory subunit of the 26S proteasome; has similarity to the human p40 proteasomal subunit and to another S. cerevisiae regulatory subunit, Rpn11p	SCRG_01644	63 S->P
13	features	YOR262W	Uncharacterized			15	817291	818334	W	Cytoplasmic protein of unknown function; essential gene with similarity to YLR243W; contains an ATP/GTP binding site motif	SCRG_01645	exact match
13	features	YOR263C	Dubious			15	818756	819163	C	Dubious open reading frame unlikely to encode a protein, based on available experimental and comparative sequence data; partially overlaps the verified ORF DES3/YOR264W	SCRG_01646	different direction
13	features	YOR264W	Verified	DSE3		15	818865	820157	W	Daughter cell-specific protein, may help establish daughter fate	SCRG_01646	34 P->S; 52 G->V; 146 L->S; 183 M->I; 219 D->N
13	features	YOR265W	Verified	RBL2		15	820453	820773	W	Protein involved in microtubule morphogenesis, required for protection from excess free beta-tubulin; proposed to be involved the folding of beta-tubulin	SCRG_01647	64 T->S
13	features	YOR266W	Verified	PNT1		15	821022	822293	W	Mitochondrial inner membrane protein involved in export of proteins from the mitochondrial matrix; overexpression of PNT1 confers resistance to the anti-Pneumocystis carinii drug pentamidine, and deletion confers increased sensitivity	SCRG_01648	213 V->A; 238 N->Q; 239 S->L; 240 Y->I; 241 I->Y; 242 K->H; 244 more than 10 sequential mismatches in protein
13	features	YOR267C	Verified	HRK1		15	822587	824866	C	Protein kinase implicated in activation of the plasma membrane H(+)-ATPase Pma1p in response to glucose metabolism; plays a role in ion homeostasis	SCRG_01649	in-frame stop codon
13	features	YOR268C	Uncharacterized			15	825533	825931	C	Putative protein of unknown function; sporulation is abnormal in homozygous diploid; YOR268C is not an essential gene	SCRG_01650	exact match
13	features	YOR269W	Verified	PAC1		15	826384	827868	W	Protein involved in nuclear migration, part of the dynein/dynactin pathway; targets dynein to microtubule tips, which is necessary for sliding of microtubules along bud cortex; synthetic lethal with bni1; homolog of human LIS1	SCRG_01651	134 T->A; 211 Y->F; 222 I->V
13	features	YOR270C	Verified	VPH1		15	828051	830573	C	Subunit a of vacuolar-ATPase V0 domain, one of two isoforms (Vph1p and Stv1p); Vph1p is located in V-ATPase complexes of the vacuole while Stv1p is located in V-ATPase complexes of the Golgi and endosomes	SCRG_01652	exact match
13	features	YOR271C	Uncharacterized			15	831058	832041	C	Putative protein, predicted by computational methods to be an alpha-isopropylmalate carrier; the authentic, non-tagged protein is detected in highly purified mitochondria in high-throughput studies	SCRG_01653	exact match
13	features	YOR272W	Verified	YTM1		15	832812	834194	W	Constituent of 66S pre-ribosomal particles, required for maturation of the large ribosomal subunit	SCRG_01654	20 L->S; 91 I->V; 176 D->N
13	features	YOR273C	Verified	TPO4		15	834451	836430	C	Polyamine transport protein, recognizes spermine, putrescine, and spermidine; localizes to the plasma membrane; member of the major facilitator superfamily	SCRG_01655	54 P->S; 61 M->I; 486 V->M; 565 G->D; 613 A->V
13	features	YOR274W	Verified	MOD5		15	837673	838959	W	Delta 2-isopentenyl pyrophosphate:tRNA isopentenyl transferase, required for biosynthesis of the modified base isopentenyladenosine in mitochondrial and cytoplasmic tRNAs; gene is nuclear and encodes two isozymic forms	SCRG_01656	149 I->V; 351 K->E
13	features	YOR275C	Verified	RIM20		15	839083	841068	C	Protein involved in proteolytic activation of Rim101p in response to alkaline pH; member of the PalA/AIP1/Alix family; interacts with the ESCRT-III subunits Snf7p, suggesting a relationship between the response to pH and multivesicular body formation	SCRG_01657	97 T->S; 255 N->S; 375 L->M; 496 P->H; 546 G->D; 575 S->N; 582 R->K
13	features	YOR276W	Verified	CAF20	CAP20|CAF2	15	841332	841817	W	Phosphoprotein of the mRNA cap-binding complex involved in translational control, repressor of cap-dependent translation initiation, competes with eIF4G for binding to eIF4E	SCRG_01658	16 L->V
13	features	YOR277C	Dubious			15	841514	841822	C	Dubious open reading frame unlikely to encode a protein, based on available experimental and comparative sequence data; almost completely overlaps the verified gene CAF20	SCRG_01658	different direction
13	features	YOR278W	Verified	HEM4	SLU2	15	842816	843643	W	Uroporphyrinogen III synthase, catalyzes the conversion of hydroxymethylbilane to uroporphyrinogen III, the fourth step in the heme biosynthetic pathway	SCRG_01659	5 K->Q; 137 S->C
13	features	YOR279C	Verified	RFM1		15	843697	844629	C	DNA-binding protein required for vegetative repression of middle sporulation genes; specificity factor that directs the Hst1p histone deacetylase to some of the promoters regulated by Sum1p; involved in telomere maintenance	SCRG_01660	227 D->N; 247 S->P
13	features	YOR280C	Verified	FSH3		15	844991	845791	C	Serine hydrolase; sequence is similar to Fsh1p and Fsh2p	SCRG_01661	45 H->Y
13	features	YOR281C	Verified	PLP2		15	846268	847128	C	Essential protein with similarity to phosducins, which are G-protein regulators; lethality of null mutation is functionally complemented by expression of mouse phosducin-like protein MgcPhLP	SCRG_01662	123 A->T; 133 D->E; 152 I->V; 193 Y->H
13	features	YOR282W	Dubious			15	846999	847319	W	Hypothetical protein; open reading frame overlaps 5' end of essential PLP2 gene	SCRG_01662	different direction
13	features	YOR283W	Uncharacterized			15	847452	848144	W	Putative protein of unknown function with some similarity to GPM1/YKL152C, a phosphoglycerate mutase; YOR283W is not an essential gene	SCRG_01663	exact match
13	features	YOR284W	Verified	HUA2		15	848477	849208	W	Cytoplasmic protein of unknown function; computational analysis of large-scale protein-protein interaction data suggests a possible role in actin patch assembly	SCRG_01664	46 R->Q; 53 S->T; 61 P->S; 101 Q->H; 138 I->R; 228 G->A
13	features	YOR285W	Verified			15	849634	850053	W	Protein of unknown function, localized to the mitochondrial outer membrane	SCRG_01665	exact match
13	features	YOR286W	Uncharacterized			15	850279	850728	W	Putative protein of unknown function; the authentic, non-tagged protein is detected in highly purified mitochondria in high-throughput studies	SCRG_01666	103 I->L
13	features	YOR287C	Uncharacterized			15	850936	851838	C	Protein required for cell viability	SCRG_01667	60 V->I; 90 E->D; 95 Q->K; 127 V->I; 197 E->D; 241 N->S
13	features	YOR288C	Verified	MPD1		15	852120	853076	C	Member of the protein disulfide isomerase (PDI) family; interacts with and inhibits the chaperone activity of Cne1p; MPD1 overexpression in a pdi1 null mutant suppresses defects in Pdi1p functions such as carboxypeptidase Y maturation	SCRG_01668	304 I->F
13	features	YOR289W	Uncharacterized			15	853356	854111	W	Hypothetical protein	SCRG_01669	exact match
13	features	YOR290C	Verified	SNF2	TYE3|SWI2|HAF1|GAM1	15	855146	860257	C	Catalytic subunit of the SWI/SNF chromatin remodeling complex involved in transcriptional regulation; contains DNA-stimulated ATPase activity; functions interdependently in transcriptional activation with Snf5p and Snf6p	SCRG_01670	214 A->V; 235-238 gap; 463 H->Q; 586 N->S; 1295 E->D; 1414 A->T; 1660 G->D
13	features	YOR291W	Uncharacterized			15	861174	865592	W	Putative protein of unknown function; shares sequence similarity with the type V P-type ATPase Spf1p; YOR291W is not an essential protein	SCRG_01671	160 L->P; 161 S->P; 350 L->F; 765 S->Y; 880 R->Q; 1101 K->N
13	features	YOR292C	Uncharacterized			15	865652	866581	C	Putative protein of unknown function; green fluorescent protein (GFP)-fusion protein localizes to the vacuole; YOR292C is not an essential gene	SCRG_01672	exact match
13	features	YOR293W	Verified	RPS10A		15	867097	867851	W	Protein component of the small (40S) ribosomal subunit; nearly identical to Rps10Bp and has similarity to rat ribosomal protein S10	SCRG_01673	exact match
13	features	YOR293C-A	Uncharacterized			15	867997	868146	C	Identified by expression profiling and mass spectrometry	SCRG_01674	exact match
13	features	YOR294W	Verified	RRS1		15	868339	868950	W	Essential protein that binds ribosomal protein L11 and is required for nuclear export of the 60S pre-ribosomal subunit during ribosome biogenesis; mouse homolog shows altered expression in Huntington's disease model mice	SCRG_01675	exact match
13	features	YOR295W	Verified	UAF30		15	869207	869893	W	Subunit of UAF (upstream activation factor), which is an RNA polymerase I specific transcription stimulatory factor composed of Uaf30p, Rrn5p, Rrn9p, Rrn10p, histones H3 and H4; deletion decreases cellular growth rate	SCRG_01676	exact match
13	features	YOR296W	Uncharacterized			15	870201	874070	W	Putative protein of unknown function; green fluorescent protein (GFP)-fusion protein localizes to the cytoplasm; expressed during copper starvation; YOR296W is not an essential gene	SCRG_01677	in-frame stop codon
13	features	YOR297C	Verified	TIM18		15	874742	875320	C	Component of the mitochondrial Tim54p-Tim22p complex involved in insertion of polytopic proteins into the inner membrane; may function to stabilize the complex	SCRG_01678	137 G->E
13	features	YOR298W	Verified	MUM3		15	875598	877037	W	Protein of unknown function involved in the organization of the outer spore wall layers; has similarity to the tafazzins superfamily of acyltransferases	SCRG_01679	256 L->F
13	features	YOR298C-A	Verified	MBF1	SUF13	15	877229	877684	C	Transcriptional coactivator that bridges the DNA-binding region of Gcn4p and TATA-binding protein Spt15p; suppressor of frameshift mutations	SCRG_01680	exact match
13	features	YOR299W	Verified	BUD7		15	878433	880673	W	Member of the Chs5p-Arf1p-binding proteins (ChAPs), a group of 4 related, interacting proteins (Bch1p, Fmp50p, Bud7p, Chs6p) that mediate export of specific cargo proteins, including chitin synthase Chs3p, from the Golgi to plasma membrane	SCRG_01681	exact match
13	features	YOR300W	Dubious		HUF1	15	880573	880881	W	Dubious open reading frame, unlikely to encode a protein; overlaps with verified gene BUD7/YOR299W; mutation affects bipolar budding and bud site selection, though phenotype could be due to the mutation's effects on BUD7	SCRG_01681	low identity protein alignment
13	regulatory_signatures	ydr310c	6.43625	SUM1
13	regulatory_signatures	yol068c	6.43037	HST1
13	target_genes	YBR045C	48	Verified	GIP1		2	328369	330090	C	Meiosis-specific regulatory subunit of the Glc7p protein phosphatase, regulates spore wall formation and septin organization, required for expression of some late meiotic genes and for normal localization of Glc7p
13	target_genes	YGR259C	48	Dubious			7	1012487	1012927	C	Dubious open reading frame unlikely to encode a protein, based on available experimental and comparative sequence data; overlaps almost completely with the verified ORF TNA1/YGR260W
13	target_genes	YPR007C	48	Verified	REC8	SPO69	16	569333	571375	C	Meiosis-specific component of sister chromatid cohesion complex; maintains cohesion between sister chromatids during meiosis I; maintains cohesion between centromeres of sister chromatids until meiosis II; homolog of S. pombe Rec8p
13	target_genes	YHR015W	48	Verified	MIP6		8	134547	136526	W	Putative RNA-binding protein, interacts with Mex67p, which is a component of the nuclear pore involved in nuclear mRNA export
13	target_genes	YOR157C	48	Verified	PUP1		15	630967	631752	C	Endopeptidase with trypsin-like activity that cleaves after basic residues; beta-type subunit of 20S proteasome synthesized as a proprotein before being proteolytically processed for assembly into 20S particle; human homolog is subunit Z
13	target_genes	YGR260W	48	Verified	TNA1		7	1012491	1014095	W	High affinity nicotinic acid plasma membrane permease, responsible for uptake of low levels of nicotinic acid; expression of the gene increases in the absence of extracellular nicotinic acid or para-aminobenzoate (PABA)
13	target_genes	YDL210W	48	Verified	UGA4		4	84271	85986	W	Permease that serves as a gamma-aminobutyrate (GABA) transport protein involved in the utilization of GABA as a nitrogen source; catalyzes the transport of putrescine and delta-aminolevulinic acid (ALA); localized to the vacuolar membrane
13	target_genes	YOR346W	46	Verified	REV1		15	981825	984782	W	Deoxycytidyl transferase, forms a complex with the subunits of DNA polymerase zeta, Rev3p and Rev7p; involved in repair of abasic sites in damaged DNA
13	target_genes	YDR058C	46	Verified	TGL2		4	567721	568701	C	Protein with lipolytic activity towards triacylglycerols and diacylglycerols when expressed in E. coli; role in yeast lipid degradation is unclear
13	target_genes	YBR250W	44	Verified	SPO23		2	719028	720599	W	Protein of unknown function; associates with meiosis-specific protein Spo1p
13	target_genes	YDR009W	42	Verified	GAL3		4	463431	464993	W	Transcriptional regulator involved in activation of the GAL genes in response to galactose; forms a complex with Gal80p to relieve Gal80p inhibition of Gal4p; binds galactose and ATP but does not have galactokinase activity
13	target_genes	YOR177C	42	Verified	MPC54		15	665786	667180	C	Component of the meiotic outer plaque, a membrane-organizing center which is assembled on the cytoplasmic face of the spindle pole body during meiosis II and triggers the formation of the prospore membrane; potential Cdc28p substrate
13	target_genes	YBR148W	34	Verified	YSW1		2	537870	539699	W	Protein expressed specifically in spores
13	target_genes	YNL332W	32	Verified	THI12		14	14832	15854	W	Protein involved in synthesis of the thiamine precursor hydroxymethylpyrimidine (HMP); member of a subtelomeric gene family including THI5, THI11, THI12, and THI13	sub-telomere region
13	target_genes	YDR263C	32	Verified	DIN7	DIN3	4	994238	995530	C	Mitochondrial nuclease functioning in DNA repair and replication, modulates the stability of the mitochondrial genome, induced by exposure to mutagens, also induced during meiosis at a time nearly coincident with commitment to recombination
13	target_genes	YOR190W	30	Verified	SPR1	SSG1	15	690696	692033	W	Sporulation-specific exo-1,3-beta-glucanase; contributes to ascospore thermoresistance
13	target_genes	YJL038C	30	Uncharacterized			10	375110	375769	C	Putative protein of unknown function; expression induced during sporulation and repressed during vegetative growth by Sum1p and Hst1p; similar to adjacent open reading frame, YJL037W
13	cis_gene	YOR283W	36	Uncharacterized			15	847452	848144	W	Putative protein of unknown function with some similarity to GPM1/YKL152C, a phosphoglycerate mutase; YOR283W is not an essential gene

## Sheet: telomere modules
14	module	9.43888	11	87
14	linkage_interval	chromosome	4
14	linkage_interval	start position	1495582
14	linkage_interval	end position	1525327
14	features	YDR528W	Verified	HLR1		4	1494578	1495849	W	Protein involved in regulation of cell wall composition and integrity and response to osmotic stress; overproduction suppresses a lysis sensitive PKC mutation; similar to Lre1p, which functions antagonistically to protein kinase A	SCRG_00015	in-frame stop codon
14	features	YDR529C	Verified	QCR7	UCR7|CRO1|COR4	4	1496157	1496540	C	Subunit 7 of the ubiquinol cytochrome-c reductase complex, which is a component of the mitochondrial inner membrane electron transport chain; oriented facing the mitochondrial matrix; N-terminus appears to play a role in complex assembly	SCRG_00014	exact match
14	features	YDR530C	Verified	APA2		4	1496783	1497760	C	Diadenosine 5',5''-P1,P4-tetraphosphate phosphorylase II (AP4A phosphorylase), involved in catabolism of bis(5'-nucleosidyl) tetraphosphates; has similarity to Apa1p	SCRG_00013	exact match
14	features	YDR531W	Uncharacterized			4	1498224	1499327	W	Pantothenate kinase (ATP:D-pantothenate 4'-phosphotransferase, EC 2.7.1.33); catalyzes the first committed step in the universal biosynthetic pathway leading to coenzyme A1	SCRG_00012	99 G->D; 111 H->Q; 246 M->I; 366 S->N
14	features	YDR532C	Uncharacterized		KRE28	4	1499388	1500545	C	Protein of unknown function that localizes to the nuclear side of the spindle pole body and along short spindles; deletion mutants have short telomeres; forms a complex with Spc105p	SCRG_00011	168 R->K; 356 S->N
14	features	YDR533C	Verified	HSP31		4	1501439	1502152	C	Possible chaperone and cysteine protease with similarity to E. coli Hsp31 and S. cerevisiae Hsp32p, Hsp33p, and Sno4p; member of the DJ-1/ThiJ/PfpI superfamily, which includes human DJ-1 involved in Parkinson's disease; exists as a dimer	SCRG_00010	19 S->G
14	features	YDR534C	Verified	FIT1		4	1503305	1504891	C	Mannoprotein that is incorporated into the cell wall via a glycosylphosphatidylinositol (GPI) anchor, involved in the retention of siderophore-iron in the cell wall	SCRG_00009	67-73 gap; 86 I->V; 138 A->T; 149 S->A; 150 V->A; 151 A->S; 152 A->P; 153 E->V; 161 T->A; 210 V->A; 229 P->S; 233 T->A; 299 A->T; 309 A->V; 333 A->V; 337-360 gap; 409 P->R; 424 S->F; 448 I->T
14	features	YDR535C	Dubious			4	1506597	1507353	C	Dubious open reading frame unlikely to encode a protein, based on available experimental and comparative sequence data; YDR535C is not an essential gene.	SCRG_01004	different direction
14	features	YDR536W	Verified	STL1		4	1507996	1509705	W	Glycerol proton symporter of the plasma membrane, subject to glucose-induced inactivation, strongly but transiently induced when cells are subjected to osmotic shock	SCRG_00008	193 L->F; 214 L->F
14	features	YDR537C	Dubious			4	1510846	1511451	C	Dubious open reading frame unlikely to encode a protein, almost completely overlaps verified ORF PAD1/YDR538W	SCRG_00007	different direction
14	features	YDR538W	Verified	PAD1	POF1	4	1510892	1511620	W	Phenylacrylic acid decarboxylase, confers resistance to cinnamic acid, decarboxylates aromatic carboxylic acids to the corresponding vinyl derivatives	SCRG_00007	38 H->Y; 47 A->V
14	features	YDR539W	Uncharacterized			4	1512084	1513595	W	Putative protein of unknown function; green fluorescent protein (GFP)-fusion protein localizes to the cytoplasm; YDR539W is not an essential gene	SCRG_00006	exact match
14	features	YDR540C	Uncharacterized			4	1517120	1517659	C	Hypothetical protein; null mutant displays increased levels of spontaneous Rad52 foci	SCRG_00005	exact match
14	features	YDR541C	Uncharacterized			4	1519648	1520682	C	Putative dihydrokaempferol 4-reductase	SCRG_00004	140 D->N; 201 L->V; 341 E->Q
14	features	YDR542W	Uncharacterized			4	1523234	1523596	W	Hypothetical protein	SCRG_01245	113 V->D
14	features	YDR543C	Dubious			4	1524619	1524918	C	Dubious open reading frame unlikely to encode a functional protein, based on available experimental and comparative sequence data	SCRG_03460	in-frame stop codon
14	features	YDR544C	Dubious			4	1525080	1525508	C	Dubious open reading frame unlikely to encode a functional protein, based on available experimental and comparative sequence data	SCRG_00002	20 H->P; 22-24 gap; 25-143 gap
14	regulatory_signatures	ydr181c	31.0595	SAS4
14	regulatory_signatures	yer111c	26.243	SWI4
14	regulatory_signatures	ylr418c	22.9661	CDC73
14	regulatory_signatures	ykl222c	22.6487
14	regulatory_signatures	ygl151w	21.8027	NUT1
14	regulatory_signatures	ybr297w	20.6438	MAL33
14	regulatory_signatures	ybr103w	19.23	SIF2
14	regulatory_signatures	ygr056w	17.3699	RSC1
14	regulatory_signatures	ypr065w	17.2827	ROX1
14	regulatory_signatures	ynl330c	17.0996	RPD3
14	regulatory_signatures	yor304w	16.7513	ISW2
14	regulatory_signatures	ymr273c	16.2282	ZDS1
14	regulatory_signatures	ymr021c	16.2256	MAC1
14	regulatory_signatures	ygr063c	15.7829	SPT4
14	regulatory_signatures	ypl177c	15.2378	CUP9
14	regulatory_signatures	ygl181w	14.9666	GTS1
14	regulatory_signatures	yjl103c	14.9516
14	regulatory_signatures	yor028c	14.7645	CIN5
14	regulatory_signatures	yml027w	14.5434	YOX1
14	regulatory_signatures	ygl244w	14.4107	RTF1
14	regulatory_signatures	ylr136c	14.3102	TIS11
14	regulatory_signatures	ydr253c	13.8801	MET32
14	regulatory_signatures	ybl052c	13.6474	SAS3
14	regulatory_signatures	ydl056w	13.6458	MBP1
14	regulatory_signatures	yil084c	13.1575	SDS3
14	regulatory_signatures	ydr448w	13.1136	ADA2
14	regulatory_signatures	yol028c	12.546	YAP7
14	regulatory_signatures	yor363c	11.602	PIP2
14	regulatory_signatures	ykl015w	11.1802	PUT3
14	regulatory_signatures	yml007w	10.6449	YAP1
14	regulatory_signatures	ypr008w	10.5934	HAA1
14	regulatory_signatures	ycr081w	10.4487	SRB8
14	regulatory_signatures	yor344c	10.3776	TYE7
14	regulatory_signatures	yml113w	9.97909	DAT1
14	regulatory_signatures	yml099c	9.71509	ARG81
14	regulatory_signatures	yir018w	9.412	YAP5
14	regulatory_signatures	yfl021w	9.01909	GAT1
14	regulatory_signatures	yhr178w	8.96618	STB5
14	regulatory_signatures	ygl237c	8.64555	HAP2
14	regulatory_signatures	yjr094c	8.47727	IME1
14	regulatory_signatures	yor213c	8.14882	SAS5
14	regulatory_signatures	ylr131c	8.12273	ACE2
14	regulatory_signatures	ynl236w	7.85346	SIN4
14	regulatory_signatures	ybr182c	7.58209	SMP1
14	regulatory_signatures	ymr280c	7.55209	CAT8
14	regulatory_signatures	ycl055w	7.20518	KAR4
14	regulatory_signatures	ykl032c	7.16582	IXR1
14	regulatory_signatures	ypl248c	7.15591	GAL4
14	regulatory_signatures	ydr191w	6.99527	HST4
14	regulatory_signatures	ybr240c	6.90746	THI2
14	regulatory_signatures	ygl166w	6.86118	CUP2
14	regulatory_signatures	ybr245c	6.62218	ISW1
14	regulatory_signatures	ydl070w	6.58818	BDF2
14	regulatory_signatures	yel056w	6.27545	HAT2
14	regulatory_signatures	ypl133c	5.947	RDS2
14	regulatory_signatures	ybr083w	5.93037	TEC1
14	regulatory_signatures	ydr392w	5.92209	SPT3
14	regulatory_signatures	ylr403w	5.86473	SFP1
14	regulatory_signatures	yor358w	5.84664	HAP5
14	regulatory_signatures	yjr147w	5.63045	HMS2
14	regulatory_signatures	ygl025c	5.46627	PGD1
14	regulatory_signatures	ydl020c	5.44182	RPN4
14	regulatory_signatures	yol051w	5.13536	GAL11
14	regulatory_signatures	ydl042c	4.69755	SIR2
14	regulatory_signatures	yol068c	4.56482	HST1
14	regulatory_signatures	ypl230w	4.42591
14	regulatory_signatures	ypl075w	4.14718	GCR1
14	regulatory_signatures	yor032c	4.01555	HMS1
14	regulatory_signatures	yml076c	3.95882	WAR1
14	regulatory_signatures	ynr010w	3.94909	CSE2
14	regulatory_signatures	ydr259c	3.84709	YAP6
14	regulatory_signatures	ymr042w	3.72418	ARG80
14	regulatory_signatures	yor191w	3.584	RIS1
14	regulatory_signatures	ynr063w	3.515
14	regulatory_signatures	ypl049c	3.50218	DIG1
14	regulatory_signatures	ykr101w	3.25109	SIR1
14	regulatory_signatures	yfl031w	3.13591	HAC1
14	regulatory_signatures	ylr453c	3.06964	RIF2
14	regulatory_signatures	ykl038w	2.74755	RGT1
14	regulatory_signatures	yhl025w	2.605	SNF6
14	regulatory_signatures	yhr084w	2.48227	STE12
14	regulatory_signatures	yor038c	2.46382	HIR2
14	regulatory_signatures	yhr154w	2.44745	RTT107
14	regulatory_signatures	ygr288w	2.11173	MAL13
14	regulatory_signatures	ypr199c	2.09191	ARR1
14	regulatory_signatures	yil131c	2.08173	FKH1
14	regulatory_signatures	yjl127c	2.06091	SPT10
14	target_genes	YFL066C	968	Uncharacterized			6	1437	2615	C	Helicase-like protein encoded within the telomeric Y' element	telomere region
14	target_genes	YGR296W	968	Verified	YRF1-3	YRF1	7	1084870	1090597	W	Helicase encoded by the Y' element of subtelomeric regions, highly expressed in the mutants lacking the telomerase component TLC1; potentially phosphorylated by Cdc28p	telomere region
14	cis_gene	YDR539W	968	Uncharacterized			4	1512084	1513595	W	Putative protein of unknown function; green fluorescent protein (GFP)-fusion protein localizes to the cytoplasm; YDR539W is not an essential gene	sub-telomere region
14	target_genes	YHL050C	968	Uncharacterized			8	445	3310	C	Putative protein of unknown function, potential Cdc28p substrate	telomere region
14	target_genes	YER190W	968	Verified	YRF1-2	YRF1	5	571475	576520	W	Helicase encoded by the Y' element of subtelomeric regions, highly expressed in the mutants lacking the telomerase component TLC1; potentially phosphorylated by Cdc28p	telomere region
14	target_genes	YHR219W	968	Uncharacterized			8	560173	562047	W	Putative protein of unknown function with similarity to helicases; located in the telomere region on the right arm of chromosome VIII	telomere region
14	target_genes	YJL225C	968	Uncharacterized			10	466	6130	C	Putative protein of unknown function; similarity to DNA helicases that are also encoded within subtelomeric Y' elements and induced in telomerase deficient survivors	telomere region
14	target_genes	YNL339C	968	Verified	YRF1-6	YRF1	14	371	6098	C	Helicase encoded by the Y' element of subtelomeric regions, highly expressed in the mutants lacking the telomerase component TLC1; potentially phosphorylated by Cdc28p	telomere region
14	target_genes	YER116C	968	Verified	SLX8		5	395344	396168	C	Protein containing a RING finger domain that interacts with Hex3p; mutant phenotypes and genetic interactions suggest a role in sumoylation and in genome stability
14	target_genes	YBL112C	968	Uncharacterized			2	2582	2899	C	Putative protein of unknown function; YBL112C is contained within TEL02L	telomere region
14	target_genes	YBL113C	968	Uncharacterized			2	280	2658	C	Helicase-like protein encoded within the telomeric Y' element	telomere region
14	target_genes	YBL111C	968	Uncharacterized			2	2907	5009	C	Helicase-like protein encoded within the telomeric Y' element	telomere region
14	target_genes	YLL066C	968	Uncharacterized			12	6120	9836	C	Putative protein of unknown function with similarity to helicases; YLL066C is not an essential gene	telomere region
14	target_genes	YPL283C	968	Verified	YRF1-7	YRF1	16	280	6007	C	Helicase encoded by the Y' element of subtelomeric regions, highly expressed in the mutants lacking the telomerase component TLC1; potentially phosphorylated by Cdc28p	telomere region
14	target_genes	YFL068W	968	Uncharacterized			6	53	535	W	Putative protein of unknown function	telomere region
14	target_genes	YEL077C	968	Uncharacterized			5	264	4097	C	Helicase-like protein encoded within the telomeric Y' element	telomere region
14	cis_gene	YDR545W	968	Verified	YRF1-1	YRF1	4	1526306	1531696	W	Helicase encoded by the Y' element of subtelomeric regions, highly expressed in the mutants lacking the telomerase component TLC1; potentially phosphorylated by Cdc28p	telomere region
14	target_genes	YLR467W	968	Verified	YRF1-5	YRF1	12	1072506	1077896	W	Helicase encoded by the Y' element of subtelomeric regions, highly expressed in the mutants lacking the telomerase component TLC1; potentially phosphorylated by Cdc28p	telomere region
14	target_genes	YEL076C-A	968	Uncharacterized			5	4185	5114	C	Putative protein of unknown function	telomere region
14	cis_gene	YDR531W	968	Uncharacterized			4	1498224	1499327	W	Pantothenate kinase (ATP:D-pantothenate 4'-phosphotransferase, EC 2.7.1.33); catalyzes the first committed step in the universal biosynthetic pathway leading to coenzyme A1
14	target_genes	YHR218W	968	Uncharacterized			8	558014	559924	W	Helicase-like protein encoded within the telomeric Y' element	telomere region
14	target_genes	YLL067C	968	Uncharacterized			12	585	4301	C	Putative protein of unknown function with similarity to helicases	telomere region
14	target_genes	YLR463C	880	Dubious			12	1066263	1066814	C	Dubious open reading frame unlikely to encode a protein, based on available experimental and comparative sequence data; overlaps the uncharacterized ORFs YLR462W and YLR464W	telomere region
14	cis_gene	YDR541C	880	Uncharacterized			4	1519648	1520682	C	Putative dihydrokaempferol 4-reductase	sub-telomere region
14	target_genes	YLR465C	792	Dubious	BSC3		12	1067043	1067351	C	Dubious open reading frame, unlikely to encode a protein; not conserved in closely related Saccharomyces species; 100% of YLR465C overlaps the uncharacterized ORF YLR464W and 86% of YLR465C overlaps the verified gene YRF1-4	telomere region
14	target_genes	YHL049C	792	Uncharacterized			8	3725	4540	C	Putative protein of unknown function	telomere region
14	target_genes	YLR466W	704	Verified	YRF1-4	YRF1	12	1067085	1071233	W	Helicase encoded by the Y' element of subtelomeric regions, highly expressed in the mutants lacking the telomerase component TLC1; potentially phosphorylated by Cdc28p	telomere region
14	target_genes	YFL064C	616	Uncharacterized			6	3322	3846	C	Putative protein of unknown function	telomere region
14	target_genes	YPR202W	616	Uncharacterized			16	943028	943892	W	Putative protein of unknown function with similarity to telomere-encoded helicases; YPR202W is not an essential gene; transcript is predicted to be spliced but there is no evidence that it is spliced in vivo	telomere region
14	target_genes	YEL075C	616	Uncharacterized			5	5345	5713	C	Putative protein of unknown function	telomere region
15	module	7.64506	40	59
15	linkage_interval	chromosome	10
15	linkage_interval	start position	22213
15	linkage_interval	end position	34098
15	features	YJL218W	Uncharacterized			10	21973	22563	W	Putative protein of unknown function, similar to bacterial galactoside O-acetyltransferases; induced by oleate in an OAF1/PIP2-dependent manner; promoter contains an oleate response element consensus sequence; non-essential gene	SCRG_02667	different direction
15	features	YJL217W	Uncharacterized			10	23133	23729	W	Cytoplasmic protein of unknown function; expression induced by calcium shortage and via the copper sensing transciption factor Mac1p during conditons of copper deficiency; mRNA is cell cycle regulated, peaking in G1 phase	SCRG_01148	low identity protein alignment
15	features	YJL216C	Uncharacterized			10	24341	26086	C	Protein of unknown function, similar to alpha-D-glucosidases; transcriptionally activated by both Pdr8p and Yrm1p, along with transporters and other genes involved in the pleiotropic drug resistance (PDR) phenomenon	SCRG_03469	123 A->T; 175 L->P; 254 H->R; 255 N->K; 261 V->I; 275 I->V; 279 D->E; 283 V->D; 306 N->S; 308 K->E; 364 E->A; 405 V->A; 433 A->D; 447 S->N; 448 A->D; 450 E->K; 455 F->S; 480 K->N; 483 N->D; 549 N->E; 550 E->G; 562 N->D; 566 D->E; 579 L->Y; 580 L->M
15	features	YJL215C	Dubious			10	26412	26771	C	Dubious open reading frame unlikely to encode a protein, based on available experimental and comparative sequence data	SCRG_04521	different direction
15	features	YJL214W	Verified	HXT8		10	26887	28596	W	Protein of unknown function with similarity to hexose transporter family members, expression is induced by low levels of glucose and repressed by high levels of glucose	SCRG_03470	in-frame stop codon
15	features	YJL213W	Verified			10	32163	33158	W	Protein of unknown function that may interact with ribosomes; periodically expressed during the yeast metabolic cycle; phosphorylated in vitro by the mitotic exit network (MEN) kinase complex, Dbf2p/Mob1p	SCRG_03471	229 D->N; 268 T->A
15	features	YJL212C	Verified	OPT1	GSH11|HGT1	10	33850	36249	C	Proton-coupled oligopeptide transporter of the plasma membrane; also transports glutathione and phytochelatin; member of the OPT family	SCRG_03472	67 S->F; 200 A->V; 439 V->I
15	regulatory_signatures	yer111c	18.2214	SWI4
15	regulatory_signatures	ykl222c	17.6613
15	regulatory_signatures	ydr181c	17.5495	SAS4
15	regulatory_signatures	ybr297w	16.1932	MAL33
15	regulatory_signatures	yor304w	15.2251	ISW2
15	regulatory_signatures	ynl330c	14.6473	RPD3
15	regulatory_signatures	ybr103w	14.3293	SIF2
15	regulatory_signatures	ymr021c	14.2129	MAC1
15	regulatory_signatures	ygl151w	13.7621	NUT1
15	regulatory_signatures	ygr063c	13.5708	SPT4
15	regulatory_signatures	ylr418c	11.4079	CDC73
15	regulatory_signatures	ybl052c	11.3107	SAS3
15	regulatory_signatures	ydl056w	11.001	MBP1
15	regulatory_signatures	yil084c	10.5314	SDS3
15	regulatory_signatures	ygl181w	10.4639	GTS1
15	regulatory_signatures	ymr273c	9.89524	ZDS1
15	regulatory_signatures	ydr253c	9.63565	MET32
15	regulatory_signatures	ypr065w	9.6345	ROX1
15	regulatory_signatures	ypl177c	9.49882	CUP9
15	regulatory_signatures	yjl103c	9.44905
15	regulatory_signatures	yor028c	9.04955	CIN5
15	regulatory_signatures	ydr448w	8.85828	ADA2
15	regulatory_signatures	yml099c	8.49215	ARG81
15	regulatory_signatures	ygl244w	8.4236	RTF1
15	regulatory_signatures	ygl237c	7.61245	HAP2
15	regulatory_signatures	yor363c	7.41267	PIP2
15	regulatory_signatures	yol028c	7.29275	YAP7
15	regulatory_signatures	ylr136c	7.1446	TIS11
15	regulatory_signatures	yml027w	6.25205	YOX1
15	regulatory_signatures	ypr008w	6.1577	HAA1
15	regulatory_signatures	ydl020c	6.0981	RPN4
15	regulatory_signatures	yml007w	6.0498	YAP1
15	regulatory_signatures	ynl236w	6.01848	SIN4
15	regulatory_signatures	ylr131c	5.55673	ACE2
15	regulatory_signatures	yir018w	5.3671	YAP5
15	regulatory_signatures	yfl021w	5.35575	GAT1
15	regulatory_signatures	yjr147w	5.2311	HMS2
15	regulatory_signatures	yjr094c	5.05613	IME1
15	regulatory_signatures	yor344c	4.89715	TYE7
15	regulatory_signatures	ykl032c	4.68138	IXR1
15	regulatory_signatures	ymr280c	4.67483	CAT8
15	regulatory_signatures	ybr182c	4.38545	SMP1
15	regulatory_signatures	ypl230w	4.37628
15	regulatory_signatures	yml113w	4.32272	DAT1
15	regulatory_signatures	ydr259c	4.1659	YAP6
15	regulatory_signatures	ygl166w	4.00988	CUP2
15	regulatory_signatures	yhr178w	3.78347	STB5
15	regulatory_signatures	yol051w	3.37582	GAL11
15	regulatory_signatures	ybr240c	3.32012	THI2
15	regulatory_signatures	ypl248c	3.3022	GAL4
15	regulatory_signatures	yfl031w	2.96677	HAC1
15	regulatory_signatures	ydl070w	2.82452	BDF2
15	regulatory_signatures	yil131c	2.81958	FKH1
15	regulatory_signatures	ydr392w	2.69998	SPT3
15	regulatory_signatures	ygl025c	2.4879	PGD1
15	regulatory_signatures	ydl042c	2.45498	SIR2
15	regulatory_signatures	ykl015w	2.41595	PUT3
15	regulatory_signatures	yjl127c	2.40535	SPT10
15	regulatory_signatures	ymr042w	2.35738	ARG80
15	target_genes	YFL066C	2400	Uncharacterized			6	1437	2615	C	Helicase-like protein encoded within the telomeric Y' element	telomere region
15	target_genes	YJL172W	2400	Verified	CPS1		10	97731	99461	W	Vacuolar carboxypeptidase yscS; expression is induced under low-nitrogen conditions
15	target_genes	YGR296W	2400	Verified	YRF1-3	YRF1	7	1084870	1090597	W	Helicase encoded by the Y' element of subtelomeric regions, highly expressed in the mutants lacking the telomerase component TLC1; potentially phosphorylated by Cdc28p	telomere region
15	target_genes	YLR462W	2400	Uncharacterized			12	1065954	1066562	W	Putative protein of unknown function with similarity to helicases; YLR462W is within the telomere on the right arm of chromosome XII	telomere region
15	target_genes	YFL054C	2400	Uncharacterized			6	20847	22787	C	Putative channel-like protein; similar to Fps1p; mediates passive diffusion of glycerol in the presence of ethanol	sub-telomere region
15	target_genes	YHL050C	2400	Uncharacterized			8	445	3310	C	Putative protein of unknown function, potential Cdc28p substrate	telomere region
15	cis_gene	YJL217W	2400	Uncharacterized			10	23133	23729	W	Cytoplasmic protein of unknown function; expression induced by calcium shortage and via the copper sensing transciption factor Mac1p during conditons of copper deficiency; mRNA is cell cycle regulated, peaking in G1 phase	sub-telomere region
15	target_genes	YER190W	2400	Verified	YRF1-2	YRF1	5	571475	576520	W	Helicase encoded by the Y' element of subtelomeric regions, highly expressed in the mutants lacking the telomerase component TLC1; potentially phosphorylated by Cdc28p	telomere region
15	cis_gene	YJL225C	2400	Uncharacterized			10	466	6130	C	Putative protein of unknown function; similarity to DNA helicases that are also encoded within subtelomeric Y' elements and induced in telomerase deficient survivors	telomere region
15	target_genes	YNL339C	2400	Verified	YRF1-6	YRF1	14	371	6098	C	Helicase encoded by the Y' element of subtelomeric regions, highly expressed in the mutants lacking the telomerase component TLC1; potentially phosphorylated by Cdc28p	telomere region
15	target_genes	YBL112C	2400	Uncharacterized			2	2582	2899	C	Putative protein of unknown function; YBL112C is contained within TEL02L	telomere region
15	target_genes	YBL111C	2400	Uncharacterized			2	2907	5009	C	Helicase-like protein encoded within the telomeric Y' element	telomere region
15	target_genes	YER154W	2400	Verified	OXA1	PET1402	5	475015	476223	W	Mitochondrial inner membrane insertase, mediates the insertion of both mitochondrial- and nuclear-encoded proteins from the matrix into the inner membrane, interacts with mitochondrial ribosomes; conserved from bacteria to animals
15	target_genes	YPL283C	2400	Verified	YRF1-7	YRF1	16	280	6007	C	Helicase encoded by the Y' element of subtelomeric regions, highly expressed in the mutants lacking the telomerase component TLC1; potentially phosphorylated by Cdc28p	telomere region
15	target_genes	YJR156C	2400	Verified	THI11		10	728568	729590	C	Protein involved in synthesis of the thiamine precursor hydroxymethylpyrimidine (HMP); member of a subtelomeric gene family including THI5, THI11, THI12, and THI13	sub-telomere region
15	target_genes	YNL331C	2400	Verified	AAD14		14	16118	17248	C	Putative aryl-alcohol dehydrogenase with similarity to P. chrysosporium aryl-alcohol dehydrogenase; mutational analysis has not yet revealed a physiological role	sub-telomere region
15	target_genes	YFL064C	2400	Uncharacterized			6	3322	3846	C	Putative protein of unknown function	telomere region
15	target_genes	YML133C	2400	Uncharacterized			13	461	4684	C	Putative protein of unknown function with similarity to helicases; the authentic, non-tagged protein is detected in highly purified mitochondria in high-throughput studies; YML133C contains an intron	telomere region
15	target_genes	YPR202W	2400	Uncharacterized			16	943028	943892	W	Putative protein of unknown function with similarity to telomere-encoded helicases; YPR202W is not an essential gene; transcript is predicted to be spliced but there is no evidence that it is spliced in vivo	telomere region
15	target_genes	YEL076C	2400	Uncharacterized			5	4464	5114	C	Putative protein of unknown function	telomere region
15	target_genes	YLR466W	2400	Verified	YRF1-4	YRF1	12	1067085	1071233	W	Helicase encoded by the Y' element of subtelomeric regions, highly expressed in the mutants lacking the telomerase component TLC1; potentially phosphorylated by Cdc28p	telomere region
15	target_genes	YLR464W	2400	Uncharacterized			12	1066570	1067499	W	Putative protein of unknown function with similarity to helicases; YLR464W contains an intron and overlaps the verified gene YRF1-4/YLR466W and two dubious ORFs YLR463C and YLR465C	telomere region
15	cis_gene	YJL221C	2400	Verified	FSP2		10	16767	18536	C	Protein of unknown function, expression is induced during nitrogen limitation	sub-telomere region
15	target_genes	YDR545W	2400	Verified	YRF1-1	YRF1	4	1526306	1531696	W	Helicase encoded by the Y' element of subtelomeric regions, highly expressed in the mutants lacking the telomerase component TLC1; potentially phosphorylated by Cdc28p	telomere region
15	target_genes	YLR467W	2400	Verified	YRF1-5	YRF1	12	1072506	1077896	W	Helicase encoded by the Y' element of subtelomeric regions, highly expressed in the mutants lacking the telomerase component TLC1; potentially phosphorylated by Cdc28p	telomere region
15	target_genes	YEL075C	2400	Uncharacterized			5	5345	5713	C	Putative protein of unknown function	telomere region
15	target_genes	YFL056C	2400	Verified	AAD6		6	14793	15431	C	Putative aryl-alcohol dehydrogenase with similarity to P. chrysosporium aryl-alcohol dehydrogenase, involved in the oxidative stress response	sub-telomere region
15	target_genes	YDL244W	2400	Verified	THI13		4	16204	17226	W	Protein involved in synthesis of the thiamine precursor hydroxymethylpyrimidine (HMP); member of a subtelomeric gene family including THI5, THI11, THI12, and THI13	sub-telomere region
15	target_genes	YEL076C-A	2400	Uncharacterized			5	4185	5114	C	Putative protein of unknown function	telomere region
15	target_genes	YHR218W	2400	Uncharacterized			8	558014	559924	W	Helicase-like protein encoded within the telomeric Y' element	telomere region
15	target_genes	YPL044C	2400	Dubious			16	469923	470471	C	Dubious open reading frame unlikely to encode a protein, based on available experimental and comparative sequence data; partially overlaps the verified gene NOP4/YPL043W
15	target_genes	YJL171C	2400	Verified			10	99698	100888	C	GPI-anchored cell wall protein of unknown function; induced in response to cell wall damaging agents and by mutations in genes involved in cell wall biogenesis; sequence similarity to YBR162C/TOS1, a covalently bound cell wall protein
15	cis_gene	YJL218W	2400	Uncharacterized			10	21973	22563	W	Putative protein of unknown function, similar to bacterial galactoside O-acetyltransferases; induced by oleate in an OAF1/PIP2-dependent manner; promoter contains an oleate response element consensus sequence; non-essential gene	sub-telomere region
15	target_genes	YFL067W	2400	Uncharacterized			6	836	1363	W	Protein of unknown function, down-regulated at low calcium levels	telomere region
15	target_genes	YJR155W	2400	Verified	AAD10		10	727399	728265	W	Putative aryl-alcohol dehydrogenase with similarity to P. chrysosporium aryl-alcohol dehydrogenase; mutational analysis has not yet revealed a physiological role	sub-telomere region
15	target_genes	YEL077C	2340	Uncharacterized			5	264	4097	C	Helicase-like protein encoded within the telomeric Y' element	telomere region
15	target_genes	YHL049C	2340	Uncharacterized			8	3725	4540	C	Putative protein of unknown function	telomere region
15	target_genes	YLL066C	2280	Uncharacterized			12	6120	9836	C	Putative protein of unknown function with similarity to helicases; YLL066C is not an essential gene	telomere region
15	target_genes	YLR463C	2280	Dubious			12	1066263	1066814	C	Dubious open reading frame unlikely to encode a protein, based on available experimental and comparative sequence data; overlaps the uncharacterized ORFs YLR462W and YLR464W	telomere region
15	target_genes	YPR203W	2280	Uncharacterized			16	943876	944184	W	Putative protein of unknown function	telomere region
15	target_genes	YER189W	2280	Uncharacterized			5	571150	571518	W	Putative protein of unknown function	telomere region
15	target_genes	YBL113C	1980	Uncharacterized			2	280	2658	C	Helicase-like protein encoded within the telomeric Y' element	telomere region
16	module	5.27404	4	39
16	linkage_interval	chromosome	11
16	linkage_interval	start position	298361
16	linkage_interval	end position	315253
16	features	YKL073W	Verified	LHS1	SSI1|CER1	11	296074	298719	W	Molecular chaperone of the endoplasmic reticulum lumen, involved in polypeptide translocation and folding; member of the Hsp70 family; localizes to the lumen of the ER; regulated by the unfolded protein response pathway	SCRG_03946	284 S->N; 378 G->R; 763 E->K
16	features	YKL072W	Verified	STB6		11	299226	301526	W	Protein that binds Sin3p in a two-hybrid assay	SCRG_03947	647 K->R
16	features	YKL071W	Uncharacterized			11	304758	305528	W	Putative protein of unknown function; green fluorescent protein (GFP)-fusion protein localizes to the cytoplasm	SCRG_03948	206 L->I
16	features	YKL070W	Uncharacterized			11	305855	306364	W	Putative protein of unknown function; the authentic, non-tagged protein is detected in highly purified mitochondria in high-throughput studies	SCRG_03949	81 H->Q
16	features	YKL069W	Uncharacterized		YKG9	11	306929	307471	W	Putative protein of unknown function; green fluorescent protein (GFP)-fusion protein localizes to the cytoplasm and nucleus	SCRG_03950	61 A->G
16	features	YKL068W-A	Uncharacterized			11	308850	309086	W	Putative protein of unknown function; identified by homology to <i>Ashbya gossypii</i>	SCRG_03951	30 G->E
16	features	YKL068W	Verified	NUP100	NSP100	11	309843	312722	W	Subunit of the nuclear pore complex (NPC) that is localized to both sides of the pore; contains a repetitive GLFG motif that interacts with mRNA export factor Mex67p and with karyopherin Kap95p; homologous to Nup116p	SCRG_03952	59 A->T; 75 N->K; 126-129 gap; 131 S->G; 165 Q->K; 168 S->N; 281 S->P; 367 N->D; 369 K->Q; 373 T->A; 381 I->T; 425 T->A; 438 N->S; 446 L->P; 516 D->N; 519 S->A; 533 S->P; 544 V->A; 554 L->H; 570 K->G; 596 A->T; 609 A->P; 695 S->N; 786 S->A; 849 N->H; 962 T->P
16	features	YKL067W	Verified	YNK1	NDK1	11	314456	314917	W	Nucleoside diphosphate kinase, catalyzes the transfer of gamma phosphates from nucleoside triphosphates, usually ATP, to nucleoside diphosphates by a mechanism that involves formation of an autophosphorylated enzyme intermediate	SCRG_03953	32 K->R; 86 R->K; 99 G->A
16	features	YKL066W	Dubious			11	314925	315368	W	Dubious open reading frame, unlikely to encode a protein; not conserved in closely related <i>Saccharomyces</i> species; partially overlaps the verified gene YNK1	SCRG_04446	different direction
16	regulatory_signatures	ygl181w	10.7398	GTS1
16	regulatory_signatures	ybr103w	10.653	SIF2
16	regulatory_signatures	ylr418c	10.3592	CDC73
16	regulatory_signatures	ydr181c	9.6225	SAS4
16	regulatory_signatures	ygl151w	9.50525	NUT1
16	regulatory_signatures	ygr056w	8.704	RSC1
16	regulatory_signatures	ykl222c	8.65625
16	regulatory_signatures	ymr021c	7.774	MAC1
16	regulatory_signatures	ydr448w	7.52875	ADA2
16	regulatory_signatures	yil084c	7.5285	SDS3
16	regulatory_signatures	yml113w	7.02725	DAT1
16	regulatory_signatures	ygl244w	6.91975	RTF1
16	regulatory_signatures	yjl103c	6.60325
16	regulatory_signatures	ykl015w	6.0985	PUT3
16	regulatory_signatures	yjr147w	5.8255	HMS2
16	regulatory_signatures	ylr136c	5.814	TIS11
16	regulatory_signatures	ygr063c	5.587	SPT4
16	regulatory_signatures	ypr065w	5.24725	ROX1
16	regulatory_signatures	ybl052c	5.2405	SAS3
16	regulatory_signatures	ydr253c	5.19425	MET32
16	regulatory_signatures	ypl177c	5.0565	CUP9
16	regulatory_signatures	ypr008w	4.46575	HAA1
16	regulatory_signatures	ydl056w	4.008	MBP1
16	regulatory_signatures	ydr191w	3.78175	HST4
16	regulatory_signatures	ymr273c	3.17125	ZDS1
16	regulatory_signatures	yor213c	3.0555	SAS5
16	regulatory_signatures	yer111c	2.99025	SWI4
16	regulatory_signatures	ybr083w	2.779	TEC1
16	regulatory_signatures	yol068c	2.55825	HST1
16	regulatory_signatures	yjr094c	2.55425	IME1
16	regulatory_signatures	yml099c	2.47575	ARG81
16	regulatory_signatures	yor363c	2.44325	PIP2
16	regulatory_signatures	yml007w	2.40075	YAP1
16	regulatory_signatures	yor304w	2.3305	ISW2
16	regulatory_signatures	ydr392w	2.26975	SPT3
16	regulatory_signatures	ynl330c	2.24825	RPD3
16	regulatory_signatures	ycl055w	2.19025	KAR4
16	regulatory_signatures	yhr084w	2.1715	STE12
16	regulatory_signatures	ynr063w	2.1085
16	target_genes	YFL066C	156	Uncharacterized			6	1437	2615	C	Helicase-like protein encoded within the telomeric Y' element	telomere region
16	target_genes	YGR296W	156	Verified	YRF1-3	YRF1	7	1084870	1090597	W	Helicase encoded by the Y' element of subtelomeric regions, highly expressed in the mutants lacking the telomerase component TLC1; potentially phosphorylated by Cdc28p	telomere region
16	target_genes	YHL050C	156	Uncharacterized			8	445	3310	C	Putative protein of unknown function, potential Cdc28p substrate	telomere region
16	target_genes	YER190W	156	Verified	YRF1-2	YRF1	5	571475	576520	W	Helicase encoded by the Y' element of subtelomeric regions, highly expressed in the mutants lacking the telomerase component TLC1; potentially phosphorylated by Cdc28p	telomere region
16	target_genes	YNL339C	156	Verified	YRF1-6	YRF1	14	371	6098	C	Helicase encoded by the Y' element of subtelomeric regions, highly expressed in the mutants lacking the telomerase component TLC1; potentially phosphorylated by Cdc28p	telomere region
16	target_genes	YJL225C	156	Uncharacterized			10	466	6130	C	Putative protein of unknown function; similarity to DNA helicases that are also encoded within subtelomeric Y' elements and induced in telomerase deficient survivors	telomere region
16	target_genes	YBL113C	156	Uncharacterized			2	280	2658	C	Helicase-like protein encoded within the telomeric Y' element	telomere region
16	target_genes	YBL111C	156	Uncharacterized			2	2907	5009	C	Helicase-like protein encoded within the telomeric Y' element	telomere region
16	target_genes	YBR197C	156	Uncharacterized			2	615198	615851	C	Putative protein of unknown function; green fluorescent protein (GFP)-fusion protein localizes to the cytoplasm and nucleus; YBR197C is not an essential gene
16	target_genes	YLL066C	156	Uncharacterized			12	6120	9836	C	Putative protein of unknown function with similarity to helicases; YLL066C is not an essential gene	telomere region
16	target_genes	YPL283C	156	Verified	YRF1-7	YRF1	16	280	6007	C	Helicase encoded by the Y' element of subtelomeric regions, highly expressed in the mutants lacking the telomerase component TLC1; potentially phosphorylated by Cdc28p	telomere region
16	target_genes	YFL068W	156	Uncharacterized			6	53	535	W	Putative protein of unknown function	telomere region
16	cis_gene	YKL043W	156	Verified	PHD1		11	356392	357492	W	Transcriptional activator that enhances pseudohyphal growth; regulates expression of FLO11, an adhesin required for pseudohyphal filament formation; similar to StuA, an A. nidulans developmental regulator; potential Cdc28p substrate
16	target_genes	YML133C	156	Uncharacterized			13	461	4684	C	Putative protein of unknown function with similarity to helicases; the authentic, non-tagged protein is detected in highly purified mitochondria in high-throughput studies; YML133C contains an intron	telomere region
16	target_genes	YDR545W	156	Verified	YRF1-1	YRF1	4	1526306	1531696	W	Helicase encoded by the Y' element of subtelomeric regions, highly expressed in the mutants lacking the telomerase component TLC1; potentially phosphorylated by Cdc28p	telomere region
16	target_genes	YLR352W	156	Uncharacterized			12	831115	833538	W	Putative protein of unknown function with similarity to F-box proteins; interacts with Skp1p and Cdc53p; YLR352W is not an essential gene
16	target_genes	YLR467W	156	Verified	YRF1-5	YRF1	12	1072506	1077896	W	Helicase encoded by the Y' element of subtelomeric regions, highly expressed in the mutants lacking the telomerase component TLC1; potentially phosphorylated by Cdc28p	telomere region
16	cis_gene	YKL064W	156	Verified	MNR2		11	317408	320317	W	Putative magnesium transporter; has similarity to Alr1p and Alr2p, which mediate influx of Mg2+ and other divalent cations
16	target_genes	YJR040W	156	Verified	GEF1	CLC	10	507739	510078	W	Chloride channel localized to late- or post-Golgi vesicles, involved in iron metabolism; highly homologous to voltage-gated chloride channels in vertebrates
16	target_genes	YEL076C-A	156	Uncharacterized			5	4185	5114	C	Putative protein of unknown function	telomere region
16	target_genes	YHR218W	156	Uncharacterized			8	558014	559924	W	Helicase-like protein encoded within the telomeric Y' element	telomere region
16	target_genes	YHR219W	117	Uncharacterized			8	560173	562047	W	Putative protein of unknown function with similarity to helicases; located in the telomere region on the right arm of chromosome VIII	telomere region
16	cis_gene	YKL052C	117	Verified	ASK1		11	339312	340190	C	Essential subunit of the Dam1 complex (aka DASH complex), couples kinetochores to the force produced by MT depolymerization thereby aiding in chromosome segregation; phosphorylated during the cell cycle by cyclin-dependent kinases
16	target_genes	YJR141W	117	Uncharacterized			10	695900	696943	W	Putative protein of unknown function; may be involved in mRNA processing; YJR141W is an essential gene
16	target_genes	YLR343W	117	Verified	GAS2		12	816094	817761	W	1,3-beta-glucanosyltransferase, involved with Gas4p in spore wall assembly; has similarity to Gas1p
16	target_genes	YOR105W	117	Dubious			15	518196	518522	W	Dubious open reading frame, unlikely to encode a functional protein; based on available experimental and comparative sequence data
16	target_genes	YMR064W	117	Verified	AEP1	NCA1	13	397902	399458	W	Protein required for expression of the mitochondrial OLI1 gene encoding subunit 9 of F1-F0 ATP synthase
16	target_genes	YJR115W	117	Uncharacterized			10	639936	640445	W	Putative protein of unknown function
17	module	7.4829	18	74
17	linkage_interval	chromosome	12
17	linkage_interval	start position	782839
17	linkage_interval	end position	829705
17	features	YLR326W	Uncharacterized			12	782174	782896	W	Hypothetical protein	SCRG_04273	11 G->S
17	features	YLR327C	Verified	TMA10	RBF9	12	783127	783387	C	Protein of unknown function that associates with ribosomes	SCRG_04274	exact match
17	features	YLR328W	Verified	NMA1		12	784913	786118	W	Nicotinic acid mononucleotide adenylyltransferase, involved in NAD(+) salvage pathway	SCRG_04275	143 T->I
17	features	YLR329W	Verified	REC102		12	786442	787333	W	Protein involved in early stages of meiotic recombination; required for chromosome synapsis; forms a complex with Rec104p and Spo11p necessary during the initiation of recombination	SCRG_04276	1-65 gap; 167 Q->H; 257 L->I
17	features	YLR330W	Verified	CHS5	CAL3	12	787664	789679	W	Protein involved in export from the Golgi to plasma membrane; involved in chitin biosynthesis through its role in Chs3p localization; interacts with Arf1p, Bch1p, Fmp50p, Bud7p, and Chs6p	SCRG_04277	271 N->S; 313 P->H; 318 S->G; 334 T->A; 340 V->A; 404 E->G; 437 T->I; 442 G->R; 462 I->V; 478 A->V; 481 S->A; 488 S->A; 490-518 gap; 518 K->E; 523 A->T; 524 N->S; 534 V->A; 535 E->K; 536 D->N; 651 T->S
17	features	YLR331C	Dubious	JIP3		12	790669	791046	C	Dubious open reading frame, unlikely to encode a protein; not conserved in closely related Saccharomyces species; 98% of ORF overlaps the verified gene MID2	SCRG_04278	different direction
17	features	YLR332W	Verified	MID2	KAI1	12	790676	791806	W	O-glycosylated plasma membrane protein that acts as a sensor for cell wall integrity signaling and activates the pathway; interacts with Rom2p, a guanine nucleotide exchange factor for Rho1p, and with cell integrity pathway protein Zeo1p	SCRG_04278	exact match
17	features	YLR333C	Verified	RPS25B		12	795573	795899	C	Protein component of the small (40S) ribosomal subunit; nearly identical to Rps25Ap and has similarity to rat S25 ribosomal protein	SCRG_04279	exact match
17	features	YLR334C	Dubious			12	796698	797078	C	Dubious open reading frame unlikely to encode a protein, based on available experimental and comparative sequence data; overlaps a stand-alone long terminal repeat sequence whose presence indicates a retrotransposition event occurred here	SCRG_02885	different direction
17	features	YLR335W	Verified	NUP2		12	797430	799592	W	Protein involved in nucleocytoplasmic transport, binds to either the nucleoplasmic or cytoplasmic faces of the nuclear pore complex depending on Ran-GTP levels; also has a role in chromatin organization	SCRG_04280	110 G->S; 231 P->L; 349 N->K; 370 S->N; 418 L->F; 560 G->S; 561 S->G
17	features	YLR336C	Verified	SGD1		12	799697	802396	C	Essential nuclear protein with a possible role in the osmoregulatory glycerol response; interacts with phospholipase C (Plc1p); putative homolog of human NOM1 which is implicated in acute myeloid leukemia	SCRG_04281	37 R->K; 111 W->R; 142 L->S; 289 A->V; 430 M->I; 434 L->S; 514 K->N; 575 E->D; 817 S->N
17	features	YLR337C	Verified	VRP1	YLR337W|MDP2|END5	12	802653	805106	C	Proline-rich actin-associated protein involved in cytoskeletal organization and cytokinesis; related to mammalian Wiskott-Aldrich syndrome protein (WASP)-interacting protein (WIP)	SCRG_04282	142 P->S; 247 I->F; 425 L->P; 445 P->L; 457 K->N; 521 I->V; 631 V->A; 694 E->A
17	features	YLR338W	Dubious	OPI9		12	804346	805203	W	Dubious open reading frame unlikely to encode a protein, based on available experimental and comparative sequence data; partially overlaps the verified ORF VRP1/YLR337C	SCRG_04282	different direction
17	features	YLR339C	Dubious			12	805784	806335	C	Dubious open reading frame unlikely to encode a protein, based on available experimental and comparative sequence data; partially overlaps the essential gene RPP0	SCRG_04283	different direction
17	features	YLR340W	Verified	RPP0	RPL10E	12	805887	806825	W	Conserved ribosomal protein P0 similar to rat P0, human P0, and E. coli L10e; shown to be phosphorylated on serine 302	SCRG_04283	4 I->V; 98 N->S; 281 T->S; 286 G->D
17	features	YLR341W	Verified	SPO77		12	807385	808818	W	Meiosis-specific protein of unknown function, required for spore wall formation during sporulation; dispensable for both nuclear divisions during meiosis	SCRG_04284	24 Y->F; 38 I->V; 42 P->S; 118 T->S; 123 C->R; 137 N->K; 149 M->V; 162 F->L; 221 L->S; 269 F->L; 299 C->S; 362 N->D; 408 G->V; 432 E->G; 442 T->A
17	features	YLR342W	Verified	FKS1	PBR1|GSC1|ETG1|CWH53|CND1	12	809997	815627	W	Catalytic subunit of 1,3-beta-D-glucan synthase, functionally redundant with alternate catalytic subunit Gsc2p; binds to regulatory subunit Rho1p; involved in cell wall synthesis and maintenance; localizes to sites of cell wall remodeling	SCRG_04285	in-frame stop codon
17	features	YLR342W-A	Uncharacterized			12	815810	815983	W	Putative protein of unknown function	SCRG_04286	in-frame stop codon
17	features	YLR343W	Verified	GAS2		12	816094	817761	W	1,3-beta-glucanosyltransferase, involved with Gas4p in spore wall assembly; has similarity to Gas1p	SCRG_04287	48 S->N; 77 T->R; 295 N->K; 364 S->G; 365 V->I; 396 I->V; 418 L->M; 428 L->H; 457 C->Y; 478 E->Q; 531 D->H
17	features	YLR344W	Verified	RPL26A		12	819312	820142	W	Protein component of the large (60S) ribosomal subunit, nearly identical to Rpl26Bp and has similarity to E. coli L24 and rat L26 ribosomal proteins; binds to 5.8S rRNA	SCRG_04288	26 Q->E
17	features	YLR345W	Uncharacterized			12	820511	822040	W	Similar to 6-phosphofructo-2-kinase/fructose-2,6-bisphosphatase enzymes responsible for the metabolism of fructoso-2,6-bisphosphate; mRNA expression is repressed by the Rfx1p-Tup1p-Ssn6p repressor complex; YLR345W is not an essential gene	SCRG_04289	127 K->R
17	features	YLR346C	Uncharacterized			12	822287	822592	C	Putative protein of unknown function found in mitochondria; expression is regulated by transcription factors involved in pleiotropic drug resistance, Pdr1p and Yrr1p; YLR346C is not an essential gene	SCRG_04290	72 D->N; 97 T->S
17	features	YLR347C	Verified	KAP95	RSL1	12	823827	826412	C	Karyopherin beta, forms a dimeric complex with Srp1p (Kap60p) that mediates nuclear import of cargo proteins via a nuclear localization signal (NLS), interacts with nucleoporins to guide transport across the nuclear pore complex	SCRG_04291	835 R->K
17	features	YLR347W-A	Dubious			12	824788	824928	W	Dubious open reading frame unlikely to encode a protein, based on available experimental and comparative sequence data; overlaps the verified ORF KAP95/YLR347C	SCRG_04291	different direction
17	features	YLR348C	Verified	DIC1		12	826976	827872	C	Mitochondrial dicarboxylate carrier, integral membrane protein, catalyzes a dicarboxylate-phosphate exchange across the inner mitochondrial membrane, transports cytoplasmic dicarboxylates into the mitochondrial matrix	SCRG_04292	exact match
17	features	YLR349W	Dubious			12	827520	828026	W	Dubious open reading frame unlikely to encode a protein, based on available experimental and comparative sequence data; overlaps the verified ORF DIC1/YLR348C	SCRG_04292	different direction
17	features	YLR350W	Verified	ORM2		12	828729	829379	W	Evolutionarily conserved protein with similarity to Orm1p, required for resistance to agents that induce the unfolded protein response; human ortholog is located in the endoplasmic reticulum	SCRG_04293	9 S->P
17	features	YLR351C	Verified	NIT3		12	829488	830363	C	Nit protein, one of two proteins in S. cerevisiae with similarity to the Nit domain of NitFhit from fly and worm and to the mouse and human Nit protein which interacts with the Fhit tumor suppressor; nitrilase superfamily member	SCRG_04294	150 P->A
17	regulatory_signatures	ygl151w	17.6212	NUT1
17	regulatory_signatures	ygr063c	17.5665	SPT4
17	regulatory_signatures	ydr181c	17.5332	SAS4
17	regulatory_signatures	ylr418c	17.4718	CDC73
17	regulatory_signatures	ykl222c	16.8831
17	regulatory_signatures	ygl181w	16.8559	GTS1
17	regulatory_signatures	ybr297w	16.5892	MAL33
17	regulatory_signatures	ybr103w	14.6869	SIF2
17	regulatory_signatures	yjl103c	14.39
17	regulatory_signatures	ymr021c	13.9921	MAC1
17	regulatory_signatures	ygr056w	13.1302	RSC1
17	regulatory_signatures	yer111c	12.8701	SWI4
17	regulatory_signatures	ybl052c	12.5605	SAS3
17	regulatory_signatures	ygl244w	12.2288	RTF1
17	regulatory_signatures	yil084c	11.2622	SDS3
17	regulatory_signatures	ycr081w	10.6237	SRB8
17	regulatory_signatures	ypr008w	10.3756	HAA1
17	regulatory_signatures	ypr065w	10.3352	ROX1
17	regulatory_signatures	ydr253c	10.1313	MET32
17	regulatory_signatures	ydr448w	9.46395	ADA2
17	regulatory_signatures	yml007w	9.01611	YAP1
17	regulatory_signatures	ydl056w	9.00227	MBP1
17	regulatory_signatures	yml113w	8.73639	DAT1
17	regulatory_signatures	yol028c	8.70594	YAP7
17	regulatory_signatures	ynl330c	8.4655	RPD3
17	regulatory_signatures	yor304w	8.32039	ISW2
17	regulatory_signatures	ypl177c	7.74372	CUP9
17	regulatory_signatures	yor363c	7.548	PIP2
17	regulatory_signatures	yir018w	7.52667	YAP5
17	regulatory_signatures	ybr083w	7.47022	TEC1
17	regulatory_signatures	yor213c	7.32572	SAS5
17	regulatory_signatures	ydr259c	7.23283	YAP6
17	regulatory_signatures	ykl015w	7.21156	PUT3
17	regulatory_signatures	ylr136c	7.12417	TIS11
17	regulatory_signatures	ygl025c	6.88856	PGD1
17	regulatory_signatures	yjr094c	6.82967	IME1
17	regulatory_signatures	ydr191w	6.696	HST4
17	regulatory_signatures	yfl021w	6.41645	GAT1
17	regulatory_signatures	ynl236w	6.32028	SIN4
17	regulatory_signatures	ygl237c	6.28895	HAP2
17	regulatory_signatures	ynr010w	6.27017	CSE2
17	regulatory_signatures	yml099c	6.01145	ARG81
17	regulatory_signatures	yjr147w	5.94216	HMS2
17	regulatory_signatures	yil131c	5.85794	FKH1
17	regulatory_signatures	yml027w	5.80683	YOX1
17	regulatory_signatures	ygl166w	5.43261	CUP2
17	regulatory_signatures	yhl025w	5.38356	SNF6
17	regulatory_signatures	ydr392w	5.15922	SPT3
17	regulatory_signatures	yor028c	4.57978	CIN5
17	regulatory_signatures	ydl042c	4.48589	SIR2
17	regulatory_signatures	ykr101w	4.32	SIR1
17	regulatory_signatures	ycr084c	4.2245	TUP1
17	regulatory_signatures	ymr273c	3.96022	ZDS1
17	regulatory_signatures	ydr026c	3.5955
17	regulatory_signatures	ybr182c	3.55439	SMP1
17	regulatory_signatures	yel056w	3.39122	HAT2
17	regulatory_signatures	yhr178w	3.3115	STB5
17	regulatory_signatures	ynr063w	3.189
17	regulatory_signatures	ypl248c	3.16683	GAL4
17	regulatory_signatures	yor191w	3.16333	RIS1
17	regulatory_signatures	ydl070w	2.93278	BDF2
17	regulatory_signatures	ypl230w	2.87411
17	regulatory_signatures	ykl062w	2.81695	MSN4
17	regulatory_signatures	yor344c	2.78667	TYE7
17	regulatory_signatures	yer184c	2.75255
17	regulatory_signatures	ymr042w	2.69556	ARG80
17	regulatory_signatures	yol116w	2.62306	MSN1
17	regulatory_signatures	ypl038w	2.56506	MET31
17	regulatory_signatures	yml076c	2.54728	WAR1
17	regulatory_signatures	ycl055w	2.33617	KAR4
17	regulatory_signatures	ypl133c	2.31795	RDS2
17	regulatory_signatures	ylr403w	2.16589	SFP1
17	regulatory_signatures	ydl020c	2.04894	RPN4
17	regulatory_signatures	yhl027w	2.02455	RIM101
17	target_genes	YHL050C	1332	Uncharacterized			8	445	3310	C	Putative protein of unknown function, potential Cdc28p substrate	telomere region
17	target_genes	YER190W	1332	Verified	YRF1-2	YRF1	5	571475	576520	W	Helicase encoded by the Y' element of subtelomeric regions, highly expressed in the mutants lacking the telomerase component TLC1; potentially phosphorylated by Cdc28p	telomere region
17	target_genes	YJL225C	1332	Uncharacterized			10	466	6130	C	Putative protein of unknown function; similarity to DNA helicases that are also encoded within subtelomeric Y' elements and induced in telomerase deficient survivors	telomere region
17	target_genes	YNL339C	1332	Verified	YRF1-6	YRF1	14	371	6098	C	Helicase encoded by the Y' element of subtelomeric regions, highly expressed in the mutants lacking the telomerase component TLC1; potentially phosphorylated by Cdc28p	telomere region
17	target_genes	YFL068W	1332	Uncharacterized			6	53	535	W	Putative protein of unknown function	telomere region
17	cis_gene	YLR330W	1332	Verified	CHS5	CAL3	12	787664	789679	W	Protein involved in export from the Golgi to plasma membrane; involved in chitin biosynthesis through its role in Chs3p localization; interacts with Arf1p, Bch1p, Fmp50p, Bud7p, and Chs6p
17	target_genes	YLR466W	1332	Verified	YRF1-4	YRF1	12	1067085	1071233	W	Helicase encoded by the Y' element of subtelomeric regions, highly expressed in the mutants lacking the telomerase component TLC1; potentially phosphorylated by Cdc28p	telomere region
17	target_genes	YLR464W	1332	Uncharacterized			12	1066570	1067499	W	Putative protein of unknown function with similarity to helicases; YLR464W contains an intron and overlaps the verified gene YRF1-4/YLR466W and two dubious ORFs YLR463C and YLR465C	telomere region
17	cis_gene	YLR343W	1332	Verified	GAS2		12	816094	817761	W	1,3-beta-glucanosyltransferase, involved with Gas4p in spore wall assembly; has similarity to Gas1p
17	cis_gene	YLR353W	1332	Verified	BUD8		12	834351	836162	W	Protein involved in bud-site selection; diploid mutants display a unipolar budding pattern instead of the wild-type bipolar pattern, and bud at the proximal pole
17	target_genes	YFL067W	1332	Uncharacterized			6	836	1363	W	Protein of unknown function, down-regulated at low calcium levels	telomere region
17	target_genes	YLL067C	1332	Uncharacterized			12	585	4301	C	Putative protein of unknown function with similarity to helicases	telomere region
17	target_genes	YLL066C	1258	Uncharacterized			12	6120	9836	C	Putative protein of unknown function with similarity to helicases; YLL066C is not an essential gene	telomere region
17	target_genes	YPL283C	1258	Verified	YRF1-7	YRF1	16	280	6007	C	Helicase encoded by the Y' element of subtelomeric regions, highly expressed in the mutants lacking the telomerase component TLC1; potentially phosphorylated by Cdc28p	telomere region
17	target_genes	YML133C	1258	Uncharacterized			13	461	4684	C	Putative protein of unknown function with similarity to helicases; the authentic, non-tagged protein is detected in highly purified mitochondria in high-throughput studies; YML133C contains an intron	telomere region
17	target_genes	YBL111C	1184	Uncharacterized			2	2907	5009	C	Helicase-like protein encoded within the telomeric Y' element	telomere region
17	target_genes	YBL113C	1184	Uncharacterized			2	280	2658	C	Helicase-like protein encoded within the telomeric Y' element	telomere region
17	target_genes	YEL076C-A	1184	Uncharacterized			5	4185	5114	C	Putative protein of unknown function	telomere region
17	cis_gene	YLR342W	1184	Verified	FKS1	PBR1|GSC1|ETG1|CWH53|CND1	12	809997	815627	W	Catalytic subunit of 1,3-beta-D-glucan synthase, functionally redundant with alternate catalytic subunit Gsc2p; binds to regulatory subunit Rho1p; involved in cell wall synthesis and maintenance; localizes to sites of cell wall remodeling
17	target_genes	YFL066C	1110	Uncharacterized			6	1437	2615	C	Helicase-like protein encoded within the telomeric Y' element	telomere region
17	target_genes	YML075C	1110	Verified	HMG1		13	115734	118898	C	One of two isozymes of HMG-CoA reductase that catalyzes the conversion of HMG-CoA to mevalonate, which is a rate-limiting step in sterol biosynthesis; localizes to the nuclear envelope; overproduction induces the formation of karmellae
17	target_genes	YLR467W	1110	Verified	YRF1-5	YRF1	12	1072506	1077896	W	Helicase encoded by the Y' element of subtelomeric regions, highly expressed in the mutants lacking the telomerase component TLC1; potentially phosphorylated by Cdc28p	telomere region
17	target_genes	YLR462W	1036	Uncharacterized			12	1065954	1066562	W	Putative protein of unknown function with similarity to helicases; YLR462W is within the telomere on the right arm of chromosome XII	telomere region
17	target_genes	YML008C	1036	Verified	ERG6	VID1|SED6|LIS1|ISE1	13	251839	252990	C	Delta(24)-sterol C-methyltransferase, converts zymosterol to fecosterol in the ergosterol biosynthetic pathway by methylating position C-24; localized to both lipid particles and mitochondrial outer membrane
17	target_genes	YBL112C	888	Uncharacterized			2	2582	2899	C	Putative protein of unknown function; YBL112C is contained within TEL02L	telomere region
18	module	11.5478	30	107
18	linkage_interval	chromosome	12
18	linkage_interval	start position	1014016
18	linkage_interval	end position	1067123
18	features	YLR438C-A	Verified	LSM3	USS2|SMX4	12	1013906	1014175	C	Lsm (Like Sm) protein; part of heteroheptameric complexes (Lsm2p-7p and either Lsm1p or 8p): cytoplasmic Lsm1p complex involved in mRNA decay; nuclear Lsm8p complex part of U6 snRNP and possibly involved in processing tRNA, snoRNA, and rRNA	SCRG_04376	exact match
18	features	YLR439W	Verified	MRPL4		12	1014488	1015447	W	Mitochondrial ribosomal protein of the large subunit	SCRG_04377	168 E->K
18	features	YLR440C	Verified	SEC39		12	1015565	1017694	C	Protein of unknown function proposed to be involved in protein secretion	SCRG_04378	34 K->N; 82 S->N; 121 E->V; 206 G->E; 216 D->Y; 239 Q->R; 505 H->Y
18	features	YLR441C	Verified	RPS1A	RP10A	12	1018138	1018905	C	Ribosomal protein 10 (rp10) of the small (40S) subunit; nearly identical to Rps1Bp and has similarity to rat S3a ribosomal protein	SCRG_04379	exact match
18	features	YLR442C	Verified	SIR3	STE8|MAR2|CMT1	12	1019312	1022248	C	Silencing protein that interacts with Sir2p and Sir4p, and histone H3 and H4 tails, to establish a transcriptionally silent chromatin state; required for spreading of silenced chromatin; recruited to chromatin through interaction with Rap1p	SCRG_04380	15 I->T; 225 M->I; 261 I->V; 263 S->F; 270 T->S; 283 P->S; 321 N->T; 421 K->Q; 669 E->D; 704 R->G; 712 S->T; 726 D->N
18	features	YLR443W	Verified	ECM7	ZRG15	12	1022622	1023968	W	Non-essential protein of unknown function	SCRG_04381	307 C->Y; 392 N->K; 400 P->H
18	features	YLR444C	Dubious			12	1023683	1023985	C	Dubious open reading frame unlikely to encode a functional protein, based on available experimental and comparative sequence data	SCRG_04381	different direction
18	features	YLR445W	Uncharacterized			12	1024186	1024834	W	Hypothetical protein	SCRG_04382	22 R->K; 26 L->S; 107 N->K
18	features	YLR446W	Uncharacterized			12	1025211	1026512	W	Putative protein of unknown function with similarity to hexokinases; transcript is upregulated during sporulation and the unfolded protein response; YLR446W is not an essential gene	SCRG_04383	4 E->K; 174 H->D; 297 W->L; 331 D->G; 332 C->S
18	features	YLR447C	Verified	VMA6		12	1026853	1027890	C	Subunit d of the five-subunit V0 integral membrane domain of vacuolar H+-ATPase (V-ATPase), an electrogenic proton pump found in the endomembrane system; stabilizes VO subunits; required for V1 domain assembly on the vacuolar membrane	SCRG_04384	exact match
18	features	YLR448W	Verified	RPL6B		12	1028850	1029764	W	Protein component of the large (60S) ribosomal subunit, has similarity to Rpl6Ap and to rat L6 ribosomal protein; binds to 5.8S rRNA	SCRG_04385	exact match
18	features	YLR449W	Verified	FPR4		12	1030830	1032008	W	Peptidyl-prolyl cis-trans isomerase (PPIase) (proline isomerase) localized to the nucleus; catalyzes isomerization of proline residues in histones H3 and H4, which affects lysine methylation of those histones	SCRG_04386	229 K->E
18	features	YLR450W	Verified	HMG2		12	1032624	1035761	W	One of two isozymes of HMG-CoA reductase that convert HMG-CoA to mevalonate, a rate-limiting step in sterol biosynthesis; overproduction induces assembly of peripheral ER membrane arrays and short nuclear-associated membrane stacks	SCRG_04387	61 T->A; 483 V->I; 868 D->N; 1024 N->D
18	features	YLR451W	Verified	LEU3		12	1036090	1038750	W	Zinc-finger transcription factor that regulates genes involved in branched chain amino acid biosynthesis and ammonia assimilation; positively regulated by alpha-isopropylmalate, an intermediate in leucine biosynthesis	SCRG_04388	7 F->S; 159 R->K; 254 G->W; 703 P->L; 757 Q->K; 818 T->I
18	features	YLR452C	Verified	SST2		12	1039268	1041364	C	GTPase-activating protein for Gpa1p, regulates desensitization to alpha factor pheromone; also required to prevent receptor-independent signaling of the mating pathway; member of the RGS (regulator of G-protein signaling) family	SCRG_04389	557 A->V; 644 E->D
18	features	YLR453C	Verified	RIF2		12	1041797	1042984	C	Protein that binds to the Rap1p C-terminus and acts synergistically with Rif1p to help control telomere length and establish telomeric silencing; deletion results in telomere elongation	SCRG_04390	105 S->N; 180 S->R; 183 P->L; 229 L->F; 301 S->F; 303 S->N
18	features	YLR454W	Uncharacterized			12	1043996	1051882	W	Putative protein of unknown function; the authentic, non-tagged protein is detected in highly purified mitochondria in high-throughput studies	SCRG_04391	281 V->I; 469 N->K; 498 S->G; 1644 K->N; 2035 T->A; 2373 Q->H; 2482 D->E; 2603 N->D
18	features	YLR455W	Uncharacterized			12	1053627	1054541	W	Putative protein of unknown function; green fluorescent protein (GFP)-fusion protein localizes to the nucleus; deletion confers sensitivity to 4-(N-(S-glutathionylacetyl)amino) phenylarsenoxide (GSAO)	SCRG_04392	228 I->K
18	features	YLR456W	Uncharacterized			12	1055068	1055682	W	Putative protein of unknown function	SCRG_04393	28 S->T; 30 C->S; 162 V->A; 196 T->S
18	features	YLR457C	Verified	NBP1		12	1055810	1056769	C	Spindle pole body (SPB) component, required for the insertion of the duplication plaque into the nuclear membrane during SPB duplication; essential for bipolar spindle formation; component of the Mps2p-Bbp1p complex	SCRG_04394	68 T->S; 223 H->D
18	features	YLR458W	Dubious			12	1056453	1056833	W	Dubious open reading frame unlikely to encode a functional protein, based on available experimental and comparative sequence data; overlaps 5' end of essential NBP1 gene required for mitosis	SCRG_04394	different direction
18	features	YLR459W	Verified	GAB1	CDC91	12	1057332	1058516	W	GPI transamidase subunit, involved in attachment of glycosylphosphatidylinositol (GPI) anchors to proteins; may have a role in recognition of the attachment signal or of the lipid portion of GPI	SCRG_04395	29 Q->E
18	features	YLR460C	Uncharacterized			12	1059755	1060885	C	Putative protein of unknown function, possibly up-regulated by iodine	SCRG_04396	1 M->R; 25 I->V; 56 I->V; 79 N->D; 143 V->A; 164 D->N; 175 K->N; 254 D->N; 271 I->V; 275 K->T; 295 I->R; 296 I->T; 310 N->G; 313 L->F; 317 S->P; 321 K->R; 324 I->T; 325 K->E; 327 I->V; 335 N->S; 340 R->H; 344 V->A; 352 C->Y; 356 H->R; 359 K->E; 363 Y->I
18	features	YLR461W	Verified	PAU4		12	1062917	1063279	W	Part of 23-member seripauperin multigene family encoded mainly in subtelomeric regions, active during alcoholic fermentation, regulated by anaerobiosis, negatively regulated by oxygen, repressed by heme	SCRG_05137	24 I->L; 100 S->T
18	features	YLR462W	Uncharacterized			12	1065954	1066562	W	Putative protein of unknown function with similarity to helicases; YLR462W is within the telomere on the right arm of chromosome XII	SCRG_03461	in-frame stop codon
18	features	YLR463C	Dubious			12	1066263	1066814	C	Dubious open reading frame unlikely to encode a protein, based on available experimental and comparative sequence data; overlaps the uncharacterized ORFs YLR462W and YLR464W	SCRG_03461	different direction
18	features	YLR464W	Uncharacterized			12	1066570	1067499	W	Putative protein of unknown function with similarity to helicases; YLR464W contains an intron and overlaps the verified gene YRF1-4/YLR466W and two dubious ORFs YLR463C and YLR465C	SCRG_00001	1-281 gap; 281 M->Y; 306 I->T; 434 T->A; 450 I->V; 452-556 gap; 557 T->E; 561-674 gap; 675 Q->V; 676 S->L; 677 F->Y; 680 S->M; 681 L->F; 683 more than 10 sequential mismatches in protein
18	features	YLR465C	Dubious	BSC3		12	1067043	1067351	C	Dubious open reading frame, unlikely to encode a protein; not conserved in closely related Saccharomyces species; 100% of YLR465C overlaps the uncharacterized ORF YLR464W and 86% of YLR465C overlaps the verified gene YRF1-4	SCRG_00001	different direction
18	features	YLR466W	Verified	YRF1-4	YRF1	12	1067085	1071233	W	Helicase encoded by the Y' element of subtelomeric regions, highly expressed in the mutants lacking the telomerase component TLC1; potentially phosphorylated by Cdc28p	SCRG_05607	2 W->K; 3 K->V; 4 T->S; 5 L->D; 6 G->R; 8-10 gap; 10 more than 10 sequential mismatches in protein
18	regulatory_signatures	ydr181c	41.0717	SAS4
18	regulatory_signatures	ygl151w	29.4701	NUT1
18	regulatory_signatures	ylr418c	28.8241	CDC73
18	regulatory_signatures	ybr297w	28.3554	MAL33
18	regulatory_signatures	ybr103w	27.6912	SIF2
18	regulatory_signatures	ykl222c	27.4486
18	regulatory_signatures	ygr056w	26.6047	RSC1
18	regulatory_signatures	yer111c	26.52	SWI4
18	regulatory_signatures	ygl181w	24.9739	GTS1
18	regulatory_signatures	ygr063c	23.738	SPT4
18	regulatory_signatures	yjl103c	22.4675
18	regulatory_signatures	ypr065w	22.2227	ROX1
18	regulatory_signatures	yor304w	20.633	ISW2
18	regulatory_signatures	ymr021c	20.2794	MAC1
18	regulatory_signatures	ydl056w	19.6366	MBP1
18	regulatory_signatures	ydr253c	19.033	MET32
18	regulatory_signatures	ygl244w	18.9451	RTF1
18	regulatory_signatures	ynl330c	18.6844	RPD3
18	regulatory_signatures	ylr136c	18.6014	TIS11
18	regulatory_signatures	yil084c	18.2766	SDS3
18	regulatory_signatures	ybl052c	17.7491	SAS3
18	regulatory_signatures	ymr273c	17.7231	ZDS1
18	regulatory_signatures	ydr448w	17.6511	ADA2
18	regulatory_signatures	yor028c	17.5977	CIN5
18	regulatory_signatures	ykl015w	17.4975	PUT3
18	regulatory_signatures	ypl177c	17.2351	CUP9
18	regulatory_signatures	ycr081w	16.9492	SRB8
18	regulatory_signatures	yml007w	16.5594	YAP1
18	regulatory_signatures	yor213c	16.3873	SAS5
18	regulatory_signatures	yor363c	16.0877	PIP2
18	regulatory_signatures	yml113w	15.6627	DAT1
18	regulatory_signatures	ypr008w	15.203	HAA1
18	regulatory_signatures	yol028c	14.4287	YAP7
18	regulatory_signatures	yjr094c	14.3622	IME1
18	regulatory_signatures	yml099c	14.3424	ARG81
18	regulatory_signatures	yir018w	13.0357	YAP5
18	regulatory_signatures	ybr083w	12.2414	TEC1
18	regulatory_signatures	yfl021w	12.1318	GAT1
18	regulatory_signatures	ydl070w	11.6346	BDF2
18	regulatory_signatures	yhr178w	11.5949	STB5
18	regulatory_signatures	yml027w	11.577	YOX1
18	regulatory_signatures	ymr042w	11.4253	ARG80
18	regulatory_signatures	ynr010w	11.2815	CSE2
18	regulatory_signatures	yor344c	11.2788	TYE7
18	regulatory_signatures	ydr392w	11.1968	SPT3
18	regulatory_signatures	yel056w	11.145	HAT2
18	regulatory_signatures	ygl237c	10.9529	HAP2
18	regulatory_signatures	ygl166w	10.543	CUP2
18	regulatory_signatures	yjr147w	10.5389	HMS2
18	regulatory_signatures	ydr191w	10.3754	HST4
18	regulatory_signatures	ypl230w	10.3416
18	regulatory_signatures	ydr259c	10.3274	YAP6
18	regulatory_signatures	ydl020c	10.1061	RPN4
18	regulatory_signatures	ygl025c	9.9549	PGD1
18	regulatory_signatures	ybr240c	9.92563	THI2
18	regulatory_signatures	ylr453c	9.86663	RIF2
18	regulatory_signatures	ynl236w	9.61546	SIN4
18	regulatory_signatures	ylr131c	9.1082	ACE2
18	regulatory_signatures	ykr101w	8.8868	SIR1
18	regulatory_signatures	ypl248c	8.7696	GAL4
18	regulatory_signatures	ycl055w	8.7138	KAR4
18	regulatory_signatures	ybr182c	8.59753	SMP1
18	regulatory_signatures	yol068c	8.1649	HST1
18	regulatory_signatures	yor032c	8.14117	HMS1
18	regulatory_signatures	yhl025w	7.95026	SNF6
18	regulatory_signatures	ynr063w	7.8944
18	regulatory_signatures	ykl032c	7.5987	IXR1
18	regulatory_signatures	ylr403w	7.10414	SFP1
18	regulatory_signatures	ydr026c	7.04483
18	regulatory_signatures	yil131c	7.01933	FKH1
18	regulatory_signatures	ymr280c	6.95797	CAT8
18	regulatory_signatures	yol051w	6.91407	GAL11
18	regulatory_signatures	yor191w	6.6254	RIS1
18	regulatory_signatures	ypl133c	6.57243	RDS2
18	regulatory_signatures	ygr288w	6.49573	MAL13
18	regulatory_signatures	yml076c	6.2103	WAR1
18	regulatory_signatures	yor038c	6.0794	HIR2
18	regulatory_signatures	ybr245c	6.03687	ISW1
18	regulatory_signatures	ykl062w	5.9426	MSN4
18	regulatory_signatures	yor358w	5.83153	HAP5
18	regulatory_signatures	ykl038w	5.6015	RGT1
18	regulatory_signatures	ykl109w	5.5667	HAP4
18	regulatory_signatures	ypl075w	5.18207	GCR1
18	regulatory_signatures	ypr199c	5.15653	ARR1
18	regulatory_signatures	yhl027w	5.10356	RIM101
18	regulatory_signatures	ycr084c	5.0088	TUP1
18	regulatory_signatures	ydl042c	4.9411	SIR2
18	regulatory_signatures	yfl031w	4.93667	HAC1
18	regulatory_signatures	yer184c	4.6454
18	regulatory_signatures	yhr154w	4.08217	RTT107
18	regulatory_signatures	yhr041c	4.01083	SRB2
18	regulatory_signatures	ycr106w	3.57243	RDS1
18	regulatory_signatures	yol116w	3.5295	MSN1
18	regulatory_signatures	yjl127c	3.4619	SPT10
18	regulatory_signatures	ypr054w	3.2662	SMK1
18	regulatory_signatures	ylr357w	3.18277	RSC2
18	regulatory_signatures	ykl043w	3.12977	PHD1
18	regulatory_signatures	ypl001w	3.11587	HAT1
18	regulatory_signatures	ypl038w	3.0225	MET31
18	regulatory_signatures	yil010w	2.9202	DOT5
18	regulatory_signatures	ydr123c	2.89167	INO2
18	regulatory_signatures	ygl197w	2.86537	MDS3
18	regulatory_signatures	ydr049w	2.7399
18	regulatory_signatures	ybr150c	2.6467	TBS1
18	regulatory_signatures	ypl049c	2.52826	DIG1
18	regulatory_signatures	yhr084w	2.35143	STE12
18	regulatory_signatures	yil036w	2.00213	CST6
18	target_genes	YFL066C	3240	Uncharacterized			6	1437	2615	C	Helicase-like protein encoded within the telomeric Y' element	telomere region
18	target_genes	YER190W	3240	Verified	YRF1-2	YRF1	5	571475	576520	W	Helicase encoded by the Y' element of subtelomeric regions, highly expressed in the mutants lacking the telomerase component TLC1; potentially phosphorylated by Cdc28p	telomere region
18	target_genes	YJL225C	3240	Uncharacterized			10	466	6130	C	Putative protein of unknown function; similarity to DNA helicases that are also encoded within subtelomeric Y' elements and induced in telomerase deficient survivors	telomere region
18	target_genes	YNL339C	3240	Verified	YRF1-6	YRF1	14	371	6098	C	Helicase encoded by the Y' element of subtelomeric regions, highly expressed in the mutants lacking the telomerase component TLC1; potentially phosphorylated by Cdc28p	telomere region
18	target_genes	YBL112C	3240	Uncharacterized			2	2582	2899	C	Putative protein of unknown function; YBL112C is contained within TEL02L	telomere region
18	target_genes	YML133C	3240	Uncharacterized			13	461	4684	C	Putative protein of unknown function with similarity to helicases; the authentic, non-tagged protein is detected in highly purified mitochondria in high-throughput studies; YML133C contains an intron	telomere region
18	cis_gene	YEL077C	3240	Uncharacterized			5	264	4097	C	Helicase-like protein encoded within the telomeric Y' element	telomere region
18	target_genes	YLR467W	3240	Verified	YRF1-5	YRF1	12	1072506	1077896	W	Helicase encoded by the Y' element of subtelomeric regions, highly expressed in the mutants lacking the telomerase component TLC1; potentially phosphorylated by Cdc28p	telomere region
18	target_genes	YEL076C-A	3240	Uncharacterized			5	4185	5114	C	Putative protein of unknown function	telomere region
18	target_genes	YHR218W	3240	Uncharacterized			8	558014	559924	W	Helicase-like protein encoded within the telomeric Y' element	telomere region
18	target_genes	YJR115W	3240	Uncharacterized			10	639936	640445	W	Putative protein of unknown function
18	target_genes	YLL067C	3240	Uncharacterized			12	585	4301	C	Putative protein of unknown function with similarity to helicases	telomere region
18	cis_gene	YLR465C	3240	Dubious	BSC3		12	1067043	1067351	C	Dubious open reading frame, unlikely to encode a protein; not conserved in closely related Saccharomyces species; 100% of YLR465C overlaps the uncharacterized ORF YLR464W and 86% of YLR465C overlaps the verified gene YRF1-4	telomere region
18	target_genes	YGR296W	3240	Verified	YRF1-3	YRF1	7	1084870	1090597	W	Helicase encoded by the Y' element of subtelomeric regions, highly expressed in the mutants lacking the telomerase component TLC1; potentially phosphorylated by Cdc28p	telomere region
18	target_genes	YHL050C	3240	Uncharacterized			8	445	3310	C	Putative protein of unknown function, potential Cdc28p substrate	telomere region
18	target_genes	YHR219W	3240	Uncharacterized			8	560173	562047	W	Putative protein of unknown function with similarity to helicases; located in the telomere region on the right arm of chromosome VIII	telomere region
18	target_genes	YBL113C	3240	Uncharacterized			2	280	2658	C	Helicase-like protein encoded within the telomeric Y' element	telomere region
18	target_genes	YBL111C	3240	Uncharacterized			2	2907	5009	C	Helicase-like protein encoded within the telomeric Y' element	telomere region
18	target_genes	YLL066C	3240	Uncharacterized			12	6120	9836	C	Putative protein of unknown function with similarity to helicases; YLL066C is not an essential gene	telomere region
18	target_genes	YPL283C	3240	Verified	YRF1-7	YRF1	16	280	6007	C	Helicase encoded by the Y' element of subtelomeric regions, highly expressed in the mutants lacking the telomerase component TLC1; potentially phosphorylated by Cdc28p	telomere region
18	target_genes	YFL068W	3240	Uncharacterized			6	53	535	W	Putative protein of unknown function	telomere region
18	target_genes	YPR202W	3240	Uncharacterized			16	943028	943892	W	Putative protein of unknown function with similarity to telomere-encoded helicases; YPR202W is not an essential gene; transcript is predicted to be spliced but there is no evidence that it is spliced in vivo	telomere region
18	cis_gene	YLR466W	3240	Verified	YRF1-4	YRF1	12	1067085	1071233	W	Helicase encoded by the Y' element of subtelomeric regions, highly expressed in the mutants lacking the telomerase component TLC1; potentially phosphorylated by Cdc28p	telomere region
18	target_genes	YDR545W	3240	Verified	YRF1-1	YRF1	4	1526306	1531696	W	Helicase encoded by the Y' element of subtelomeric regions, highly expressed in the mutants lacking the telomerase component TLC1; potentially phosphorylated by Cdc28p	telomere region
18	target_genes	YFL067W	3240	Uncharacterized			6	836	1363	W	Protein of unknown function, down-regulated at low calcium levels	telomere region
18	cis_gene	YLR464W	3132	Uncharacterized			12	1066570	1067499	W	Putative protein of unknown function with similarity to helicases; YLR464W contains an intron and overlaps the verified gene YRF1-4/YLR466W and two dubious ORFs YLR463C and YLR465C	telomere region
18	target_genes	YFL064C	3132	Uncharacterized			6	3322	3846	C	Putative protein of unknown function	telomere region
18	cis_gene	YLR462W	2808	Uncharacterized			12	1065954	1066562	W	Putative protein of unknown function with similarity to helicases; YLR462W is within the telomere on the right arm of chromosome XII	telomere region
18	cis_gene	YLR455W	2808	Uncharacterized			12	1053627	1054541	W	Putative protein of unknown function; green fluorescent protein (GFP)-fusion protein localizes to the nucleus; deletion confers sensitivity to 4-(N-(S-glutathionylacetyl)amino) phenylarsenoxide (GSAO)	sub-telomere region
18	target_genes	YHL049C	2808	Uncharacterized			8	3725	4540	C	Putative protein of unknown function	telomere region
18	target_genes	YPR203W	2592	Uncharacterized			16	943876	944184	W	Putative protein of unknown function	telomere region
18	target_genes	YEL075C	2592	Uncharacterized			5	5345	5713	C	Putative protein of unknown function	telomere region
18	cis_gene	YLR450W	2268	Verified	HMG2		12	1032624	1035761	W	One of two isozymes of HMG-CoA reductase that convert HMG-CoA to mevalonate, a rate-limiting step in sterol biosynthesis; overproduction induces assembly of peripheral ER membrane arrays and short nuclear-associated membrane stacks
18	target_genes	YCR106W	2268	Verified	RDS1		3	310955	313453	W	Zinc cluster protein involved in conferring resistance to cycloheximide	telomere region
18	target_genes	YOL165C	2268	Verified	AAD15		15	1647	2078	C	Putative aryl-alcohol dehydrogenase with similarity to P. chrysosporium aryl-alcohol dehydrogenase; mutational analysis has not yet revealed a physiological role	telomere region
18	target_genes	YLR343W	2052	Verified	GAS2		12	816094	817761	W	1,3-beta-glucanosyltransferase, involved with Gas4p in spore wall assembly; has similarity to Gas1p
18	target_genes	YCR107W	1944	Verified	AAD3		3	313887	314978	W	Putative aryl-alcohol dehydrogenase with similarity to P. chrysosporium aryl-alcohol dehydrogenase; mutational analysis has not yet revealed a physiological role	telomere region
